# Supplementary material for: 4-{[5-(4-Chloro­phen­yl)-1-(4-fluoro­phen­yl)-1H-pyrazol-3-yl]carbon­yl}-N-(4-cyano­phen­yl)piperazine-1-carboxamide
Source: Acta Crystallogr Sect E Struct Rep Online. 2010 Sep 15;66(Pt 10):o2563–4. doi: 10.1107/S1600536810036159 (PMC2983346; doi:10.1107/S1600536810036159)
Supplement: Supplementary file 1 [file e-66-o2563-sup1.cif]

##############################################################################
###                                                                        ###
###        Electronic paper (Acta Crystallographica Section E)             ###
###                                                                        ###
##############################################################################
#                                                                            #
# This CIF contains the data in a paper accepted for publication in Acta     #
# Crystallographica Section E. It conforms to the requirements of Notes      #
# for Authors for Section E, and has been peer reviewed under the auspices   #
# of the IUCr Commission on Journals.                                        #
#                                                                            #
# Full details of the Crystallographic Information File format               #
# are given in the paper "The Crystallographic Information File (CIF):       #
# a New Standard Archive File for Crystallography" by S. R. Hall, F. H.      #
# Allen and I. D. Brown [Acta Cryst. (1991), A47, 655-685].                  #
#                                                                            #
# The current version of the core CIF dictionary is obtainable from          #
# ftp://ftp.iucr.org/pub/cif_core.dic. The current version number is 2.4.    #
#                                                                            #
# Software is freely available for graphical display of the structure(s) in  #
# this CIF.  For information consult the CIF home page http://www.iucr.org/  #
# cif/home.html                                                              #
#                                                                            #
# This file may be used for bona fide research purposes within the           #
# scientific community so long as proper attribution is given to the journal # 
# article from which it was obtained.                                        #
#                                                                            #
##############################################################################
                                             
data_global
_audit_creation_method     'form.cif (version 2.0)'
_journal_data_validation_number     ?
_journal_date_recd_electronic     2010-09-03
_journal_date_accepted     2010-09-08
_journal_name_full     'Acta Crystallographica, Section E'
_journal_year     2010
_journal_volume     66
_journal_issue     10
_journal_page_first     o2563
_journal_page_last     o2564
_journal_paper_category     QO
_journal_coeditor_code     WN2409
_publ_contact_author_name     'Prof. Fun, Hoong-Kun'
_publ_contact_author_address
;
      X-ray Crystallography Unit
      School of Physics
      Universiti Sains Malaysia
      11800 USM, Penang
      MALAYSIA
;
_publ_contact_author_email     'hkfun@usm.my'
_publ_contact_author_fax     '604 6579150'
_publ_contact_author_phone     '604 6533652'
_publ_section_title
;\
4-{[5-(4-Chlorophenyl)-1-(4-fluorophenyl)-1<i>H</i>-pyrazol-3-yl]carbonyl}-\
<i>N</i>-(4-cyanophenyl)piperazine-1-carboxamide
;
loop_
    _publ_author_name
    _publ_author_footnote
    _publ_author_address
    'Wan-Sin Loh'
;
      Thomson Reuters ResearcherID: C-7581-2009.
;
;
      X-ray Crystallography Unit
      School of Physics
      Universiti Sains Malaysia
      11800 USM, Penang
      Malaysia
;
    'Hoong-Kun Fun'
;
      Thomson Reuters ResearcherID: A-3561-2009.
;
;
      X-ray Crystallography Unit
      School of Physics
      Universiti Sains Malaysia
      11800 USM, Penang
      Malaysia
;
    'R. Venkat Ragavan' ?
;
      Organic Chemistry Division
      School of Advanced Sciences
      VIT University
      Vellore 632 014, India
;
    'V. Vijayakumar' ?
;
      Organic Chemistry Division
      School of Advanced Sciences
      VIT University
      Vellore 632 014, India
;
    'M. Venkatesh' ?
;
      Organic Chemistry Division
      School of Advanced Sciences
      VIT University
      Vellore 632 014, India
;
data_I
_audit_creation_method     SHELXL-97
_chemical_name_systematic
;
4-{[5-(4-Chlorophenyl)-1-(4-fluorophenyl)-1<i>H</i>-pyrazol-3-yl]carbonyl}-
<i>N</i>-(4-cyanophenyl)piperazine-1-carboxamide
;
_chemical_name_common     ?
_chemical_formula_moiety     'C28 H22 Cl F N6 O2'
_chemical_formula_sum     'C28 H22 Cl F N6 O2'
_chemical_formula_iupac     'C28 H22 Cl F N6 O2'
_chemical_formula_weight     528.97
_chemical_melting_point     ?
_symmetry_cell_setting     monoclinic
_symmetry_space_group_name_H-M     'P 21/c'
_symmetry_space_group_name_Hall     '-P 2ybc'
loop_
    _symmetry_equiv_pos_as_xyz
    'x, y, z'
    '-x, y+1/2, -z+1/2'
    '-x, -y, -z'
    'x, -y-1/2, z-1/2'
_cell_length_a     9.9221(3)
_cell_length_b     21.3339(7)
_cell_length_c     12.7201(4)
_cell_angle_alpha     90.00
_cell_angle_beta     111.6290(10)
_cell_angle_gamma     90.00
_cell_volume     2502.97(14)
_cell_formula_units_Z     4
_cell_measurement_reflns_used     5338
_cell_measurement_theta_min     2.44
_cell_measurement_theta_max     27.27
_cell_measurement_temperature     100.00(10)
_exptl_crystal_description     'plate'
_exptl_crystal_colour     'colourless'
_exptl_crystal_size_max     0.36
_exptl_crystal_size_mid     0.26
_exptl_crystal_size_min     0.08
_exptl_crystal_density_diffrn     1.404
_exptl_crystal_density_meas     ?
_exptl_crystal_density_method     'not measured'
_exptl_crystal_F_000     1096
_exptl_absorpt_coefficient_mu     0.199
_exptl_absorpt_correction_type     multi-scan
_exptl_absorpt_process_details     '(<i>SADABS</i>; Bruker, 2009)'
_exptl_absorpt_correction_T_min     0.9311
_exptl_absorpt_correction_T_max     0.9848
_exptl_special_details
;
The crystal was placed in the cold stream of an Oxford Cryosystems Cobra
open-flow nitrogen cryostat (Cosier & Glazer, 1986) operating at 100.0(1) K.
;
_diffrn_ambient_temperature     100.00(10)
_diffrn_radiation_type     MoK\a
_diffrn_radiation_wavelength     0.71073
_diffrn_radiation_source     'fine-focus sealed tube'
_diffrn_radiation_monochromator     graphite
_diffrn_measurement_device_type
;
Bruker SMART APEXII CCD area-detector diffractometer
;
_diffrn_measurement_method     '\f and \w scans'
_diffrn_detector_area_resol_mean     ?
_diffrn_reflns_number     19192
_diffrn_reflns_av_R_equivalents     0.0372
_diffrn_reflns_av_sigmaI/netI     0.0489
_diffrn_reflns_theta_min     1.91
_diffrn_reflns_theta_max     27.39
_diffrn_reflns_theta_full     27.39
_diffrn_measured_fraction_theta_max     0.994
_diffrn_measured_fraction_theta_full     0.994
_diffrn_reflns_limit_h_min     -12
_diffrn_reflns_limit_h_max     11
_diffrn_reflns_limit_k_min     -27
_diffrn_reflns_limit_k_max     24
_diffrn_reflns_limit_l_min     -14
_diffrn_reflns_limit_l_max     16
_diffrn_standards_number     0
_diffrn_standards_interval_count     .
_diffrn_standards_interval_time     .
_diffrn_standards_decay_%     ?
_refine_special_details
;
Refinement of <i>F</i>^2^ against ALL reflections. The weighted <i>R</i>-factor
<i>wR</i> and goodness of fit <i>S</i> are based on <i>F</i>^2^, conventional
<i>R</i>-factors <i>R</i> are based on <i>F</i>, with <i>F</i> set to zero for
negative <i>F</i>^2^. The threshold expression of <i>F</i>^2^ >
\s(<i>F</i>^2^) is used only for calculating <i>R</i>-factors(gt) <i>etc</i>.
and is not relevant to the choice of reflections for refinement.
<i>R</i>-factors based on <i>F</i>^2^ are statistically about twice as large
as those based on <i>F</i>, and <i>R</i>- factors based on ALL data will be
even larger.
;
_reflns_number_total     5660
_reflns_number_gt     4272
_reflns_threshold_expression     I>2\s(I)
_refine_ls_structure_factor_coef     Fsqd
_refine_ls_matrix_type     full
_refine_ls_R_factor_all     0.0765
_refine_ls_R_factor_gt     0.0540
_refine_ls_wR_factor_gt     0.1073
_refine_ls_wR_factor_ref     0.1155
_refine_ls_goodness_of_fit_ref     1.066
_refine_ls_restrained_S_all     1.066
_refine_ls_number_reflns     5660
_refine_ls_number_parameters     347
_refine_ls_number_restraints     0
_refine_ls_hydrogen_treatment     mixed
_refine_ls_weighting_scheme     calc
_refine_ls_weighting_details
         'calc w=1/[\s^2^(Fo^2^)+(0.0294P)^2^+2.8225P] where P=(Fo^2^+2Fc^2^)/3'
_atom_sites_solution_hydrogens     geom
_atom_sites_solution_primary     direct
_atom_sites_solution_secondary     difmap
_refine_ls_shift/su_max     ?
_refine_ls_shift/su_max_lt     0.001
_refine_ls_shift/su_mean     0.000
_refine_diff_density_max     0.261
_refine_diff_density_min     -0.347
_refine_ls_extinction_method     none
_refine_ls_extinction_coef     ?
loop_
    _atom_type_symbol
    _atom_type_description
    _atom_type_scat_dispersion_real
    _atom_type_scat_dispersion_imag
    _atom_type_scat_source
    'C' 'C' 0.0033 0.0016
                         'International Tables Vol C Tables 4.2.6.8 and 6.1.1.4'
    'H' 'H' 0.0000 0.0000
                         'International Tables Vol C Tables 4.2.6.8 and 6.1.1.4'
    'N' 'N' 0.0061 0.0033
                         'International Tables Vol C Tables 4.2.6.8 and 6.1.1.4'
    'O' 'O' 0.0106 0.0060
                         'International Tables Vol C Tables 4.2.6.8 and 6.1.1.4'
    'F' 'F' 0.0171 0.0103
                         'International Tables Vol C Tables 4.2.6.8 and 6.1.1.4'
    'Cl' 'Cl' 0.1484 0.1585
                         'International Tables Vol C Tables 4.2.6.8 and 6.1.1.4'
_computing_data_collection     'APEX2 (Bruker, 2009)'
_computing_cell_refinement     'SAINT (Bruker, 2009)'
_computing_data_reduction     'SAINT (Bruker, 2009)'
_computing_structure_solution     'SHELXTL (Sheldrick, 2008)'
_computing_structure_refinement     'SHELXTL (Sheldrick, 2008)'
_computing_molecular_graphics     'SHELXTL (Sheldrick, 2008)'
_computing_publication_material
;
SHELXTL (Sheldrick, 2008) and PLATON (Spek, 2009)
;
loop_
    _atom_site_type_symbol
    _atom_site_label
    _atom_site_fract_x
    _atom_site_fract_y
    _atom_site_fract_z
    _atom_site_U_iso_or_equiv
    _atom_site_adp_type
    _atom_site_calc_flag
    _atom_site_refinement_flags
    _atom_site_occupancy
    _atom_site_disorder_assembly
    _atom_site_disorder_group
    Cl Cl1 0.47534(7) 0.60803(3) 0.78980(5) 0.03029(16) Uani d . 1 . .
    F F1 0.48142(15) 0.22562(7) 0.89619(12) 0.0304(3) Uani d . 1 . .
    N N1 0.81146(19) 0.34593(9) 0.69103(14) 0.0161(4) Uani d . 1 . .
    N N2 0.89747(19) 0.31063(9) 0.65254(14) 0.0164(4) Uani d . 1 . .
    N N3 1.04762(19) 0.34908(9) 0.44459(14) 0.0174(4) Uani d . 1 . .
    N N4 1.0136(2) 0.35012(9) 0.21385(15) 0.0203(4) Uani d . 1 . .
    N N5 1.1177(2) 0.35113(10) 0.07780(16) 0.0194(4) Uani d . 1 . .
    N N6 1.2635(2) 0.45747(11) -0.37105(17) 0.0335(5) Uani d . 1 . .
    O O1 1.14153(16) 0.28689(7) 0.59902(12) 0.0193(3) Uani d . 1 . .
    O O2 0.91589(17) 0.41027(8) 0.05706(13) 0.0236(4) Uani d . 1 . .
    C C1 0.7918(2) 0.29390(11) 0.85563(18) 0.0197(5) Uani d . 1 . .
    H H1A 0.8905 0.2999 0.8948 0.024 Uiso calc R 1 . .
    C C2 0.7083(2) 0.26399(11) 0.90742(19) 0.0220(5) Uani d . 1 . .
    H H2A 0.7493 0.2503 0.9819 0.026 Uiso calc R 1 . .
    C C3 0.5637(2) 0.25525(11) 0.84547(19) 0.0216(5) Uani d . 1 . .
    C C4 0.4962(2) 0.27504(11) 0.73509(19) 0.0228(5) Uani d . 1 . .
    H H4A 0.3978 0.2681 0.6959 0.027 Uiso calc R 1 . .
    C C5 0.5800(2) 0.30562(11) 0.68465(18) 0.0203(5) Uani d . 1 . .
    H H5A 0.5380 0.3200 0.6106 0.024 Uiso calc R 1 . .
    C C6 0.7266(2) 0.31466(10) 0.74509(18) 0.0163(5) Uani d . 1 . .
    C C7 0.7134(2) 0.45597(11) 0.79798(18) 0.0209(5) Uani d . 1 . .
    H H7A 0.7593 0.4246 0.8494 0.025 Uiso calc R 1 . .
    C C8 0.6372(2) 0.50256(11) 0.82822(19) 0.0227(5) Uani d . 1 . .
    H H8A 0.6303 0.5021 0.8992 0.027 Uiso calc R 1 . .
    C C9 0.5715(2) 0.54962(11) 0.75187(19) 0.0213(5) Uani d . 1 . .
    C C10 0.5806(2) 0.55132(11) 0.64628(19) 0.0218(5) Uani d . 1 . .
    H H10A 0.5365 0.5835 0.5961 0.026 Uiso calc R 1 . .
    C C11 0.6562(2) 0.50443(11) 0.61567(18) 0.0194(5) Uani d . 1 . .
    H H11A 0.6629 0.5054 0.5447 0.023 Uiso calc R 1 . .
    C C12 0.7220(2) 0.45589(11) 0.69021(18) 0.0177(5) Uani d . 1 . .
    C C13 0.8020(2) 0.40700(11) 0.65574(17) 0.0166(5) Uani d . 1 . .
    C C14 0.8854(2) 0.41079(11) 0.58986(17) 0.0176(5) Uani d . 1 . .
    H H14A 0.9007 0.4460 0.5526 0.021 Uiso calc R 1 . .
    C C15 0.9423(2) 0.35043(11) 0.59080(17) 0.0163(5) Uani d . 1 . .
    C C16 1.0502(2) 0.32613(10) 0.54447(17) 0.0157(4) Uani d . 1 . .
    C C17 1.1727(2) 0.33981(11) 0.41143(18) 0.0192(5) Uani d . 1 . .
    H H17A 1.2416 0.3120 0.4652 0.023 Uiso calc R 1 . .
    H H17B 1.2204 0.3797 0.4134 0.023 Uiso calc R 1 . .
    C C18 1.1283(2) 0.31192(11) 0.29329(17) 0.0205(5) Uani d . 1 . .
    H H18A 1.2112 0.3107 0.2703 0.025 Uiso calc R 1 . .
    H H18B 1.0939 0.2694 0.2934 0.025 Uiso calc R 1 . .
    C C19 0.8884(2) 0.35880(11) 0.24632(18) 0.0202(5) Uani d . 1 . .
    H H19A 0.8419 0.3187 0.2449 0.024 Uiso calc R 1 . .
    H H19B 0.8189 0.3861 0.1921 0.024 Uiso calc R 1 . .
    C C20 0.9325(2) 0.38715(11) 0.36402(17) 0.0195(5) Uani d . 1 . .
    H H20A 0.9668 0.4297 0.3634 0.023 Uiso calc R 1 . .
    H H20B 0.8493 0.3886 0.3867 0.023 Uiso calc R 1 . .
    C C21 1.0089(2) 0.37302(11) 0.11281(18) 0.0179(5) Uani d . 1 . .
    C C22 1.1497(2) 0.37577(11) -0.01271(17) 0.0185(5) Uani d . 1 . .
    C C23 1.2352(3) 0.33979(11) -0.05514(19) 0.0235(5) Uani d . 1 . .
    H H23A 1.2688 0.3009 -0.0230 0.028 Uiso calc R 1 . .
    C C24 1.2707(3) 0.36094(12) -0.1441(2) 0.0261(5) Uani d . 1 . .
    H H24A 1.3268 0.3361 -0.1722 0.031 Uiso calc R 1 . .
    C C25 1.2229(2) 0.41924(11) -0.19194(18) 0.0204(5) Uani d . 1 . .
    C C26 1.1417(3) 0.45604(12) -0.1474(2) 0.0255(5) Uani d . 1 . .
    H H26A 1.1115 0.4956 -0.1775 0.031 Uiso calc R 1 . .
    C C27 1.1050(3) 0.43481(11) -0.0591(2) 0.0247(5) Uani d . 1 . .
    H H27A 1.0502 0.4600 -0.0304 0.030 Uiso calc R 1 . .
    C C28 1.2494(3) 0.44038(12) -0.29033(19) 0.0242(5) Uani d . 1 . .
    H H1N5 1.148(3) 0.3133(14) 0.098(2) 0.033(8) Uiso d . 1 . .
loop_
    _atom_site_aniso_label
    _atom_site_aniso_U_11
    _atom_site_aniso_U_22
    _atom_site_aniso_U_33
    _atom_site_aniso_U_12
    _atom_site_aniso_U_13
    _atom_site_aniso_U_23
    Cl1 0.0278(3) 0.0295(4) 0.0347(3) 0.0067(3) 0.0129(3) -0.0071(3)
    F1 0.0281(8) 0.0372(9) 0.0311(8) -0.0038(7) 0.0170(6) 0.0075(7)
    N1 0.0167(9) 0.0172(10) 0.0156(9) 0.0006(8) 0.0074(7) 0.0003(8)
    N2 0.0161(9) 0.0184(10) 0.0156(9) -0.0001(8) 0.0069(7) -0.0017(8)
    N3 0.0154(9) 0.0217(10) 0.0151(9) 0.0004(8) 0.0056(7) 0.0006(8)
    N4 0.0192(10) 0.0268(11) 0.0163(9) 0.0060(8) 0.0081(7) 0.0040(8)
    N5 0.0244(11) 0.0174(11) 0.0190(9) 0.0042(9) 0.0110(8) 0.0024(8)
    N6 0.0404(13) 0.0391(14) 0.0255(11) -0.0110(11) 0.0175(10) -0.0008(10)
    O1 0.0193(8) 0.0207(9) 0.0175(8) 0.0024(7) 0.0063(6) 0.0022(7)
    O2 0.0264(9) 0.0278(10) 0.0190(8) 0.0088(7) 0.0111(7) 0.0068(7)
    C1 0.0176(11) 0.0217(13) 0.0187(11) 0.0025(9) 0.0055(9) 0.0024(9)
    C2 0.0236(12) 0.0258(14) 0.0167(11) 0.0039(10) 0.0076(9) 0.0062(10)
    C3 0.0255(13) 0.0209(13) 0.0237(11) -0.0025(10) 0.0153(10) 0.0007(10)
    C4 0.0152(11) 0.0278(14) 0.0241(12) -0.0018(10) 0.0058(9) -0.0017(10)
    C5 0.0214(12) 0.0241(13) 0.0148(10) 0.0016(10) 0.0060(9) 0.0011(10)
    C6 0.0191(11) 0.0147(11) 0.0176(10) 0.0008(9) 0.0096(9) -0.0004(9)
    C7 0.0233(12) 0.0220(13) 0.0165(10) 0.0017(10) 0.0062(9) -0.0002(10)
    C8 0.0253(12) 0.0255(13) 0.0190(11) -0.0005(10) 0.0102(9) -0.0040(10)
    C9 0.0162(11) 0.0194(12) 0.0279(12) -0.0015(9) 0.0076(9) -0.0064(10)
    C10 0.0188(12) 0.0188(13) 0.0262(12) 0.0011(10) 0.0063(9) 0.0028(10)
    C11 0.0179(11) 0.0211(13) 0.0189(10) -0.0033(9) 0.0064(8) -0.0005(9)
    C12 0.0167(11) 0.0170(12) 0.0198(10) -0.0033(9) 0.0073(8) -0.0043(9)
    C13 0.0172(11) 0.0173(12) 0.0131(10) -0.0010(9) 0.0030(8) -0.0008(9)
    C14 0.0192(11) 0.0181(12) 0.0163(10) -0.0030(9) 0.0076(9) -0.0009(9)
    C15 0.0167(11) 0.0185(12) 0.0124(10) -0.0027(9) 0.0038(8) -0.0016(9)
    C16 0.0160(11) 0.0164(12) 0.0139(10) -0.0046(9) 0.0045(8) -0.0041(9)
    C17 0.0164(11) 0.0245(13) 0.0170(10) -0.0016(9) 0.0066(9) 0.0003(10)
    C18 0.0201(12) 0.0274(13) 0.0154(10) 0.0049(10) 0.0083(9) 0.0025(10)
    C19 0.0177(11) 0.0265(13) 0.0165(10) 0.0026(10) 0.0064(9) 0.0027(10)
    C20 0.0192(11) 0.0226(13) 0.0176(10) 0.0035(10) 0.0080(9) 0.0020(9)
    C21 0.0185(11) 0.0184(12) 0.0164(10) -0.0021(9) 0.0060(9) -0.0023(9)
    C22 0.0207(12) 0.0224(13) 0.0119(10) -0.0030(10) 0.0056(8) -0.0028(9)
    C23 0.0296(13) 0.0205(13) 0.0227(11) 0.0054(10) 0.0124(10) 0.0034(10)
    C24 0.0289(13) 0.0304(15) 0.0233(12) 0.0052(11) 0.0146(10) -0.0003(11)
    C25 0.0220(12) 0.0234(13) 0.0161(10) -0.0040(10) 0.0076(9) -0.0015(9)
    C26 0.0349(14) 0.0199(13) 0.0250(12) 0.0020(11) 0.0150(10) 0.0028(10)
    C27 0.0339(14) 0.0200(13) 0.0259(12) 0.0034(11) 0.0179(11) 0.0004(10)
    C28 0.0252(13) 0.0265(14) 0.0203(12) -0.0063(10) 0.0077(10) -0.0034(10)
_geom_special_details
;
All e.s.d.'s (except the e.s.d. in the dihedral angle between two l.s. planes)
are estimated using the full covariance matrix. The cell e.s.d.'s are taken
into account individually in the estimation of e.s.d.'s in distances, angles
and torsion angles; correlations between e.s.d.'s in cell parameters are only
used when they are defined by crystal symmetry. An approximate (isotropic)
treatment of cell e.s.d.'s is used for estimating e.s.d.'s involving l.s.
planes.
;
loop_
    _geom_bond_atom_site_label_1
    _geom_bond_atom_site_label_2
    _geom_bond_site_symmetry_2
    _geom_bond_distance
    _geom_bond_publ_flag
    Cl1 C9 . 1.742(2) ?
    F1 C3 . 1.367(2) ?
    N1 N2 . 1.358(2) ?
    N1 C13 . 1.370(3) ?
    N1 C6 . 1.433(3) ?
    N2 C15 . 1.339(3) ?
    N3 C16 . 1.353(3) ?
    N3 C17 . 1.464(3) ?
    N3 C20 . 1.467(3) ?
    N4 C21 . 1.360(3) ?
    N4 C19 . 1.458(3) ?
    N4 C18 . 1.460(3) ?
    N5 C21 . 1.392(3) ?
    N5 C22 . 1.404(3) ?
    N5 H1N5 . 0.87(3) ?
    N6 C28 . 1.146(3) ?
    O1 C16 . 1.241(3) ?
    O2 C21 . 1.226(3) ?
    C1 C6 . 1.386(3) ?
    C1 C2 . 1.389(3) ?
    C1 H1A . 0.9300 ?
    C2 C3 . 1.372(3) ?
    C2 H2A . 0.9300 ?
    C3 C4 . 1.380(3) ?
    C4 C5 . 1.386(3) ?
    C4 H4A . 0.9300 ?
    C5 C6 . 1.386(3) ?
    C5 H5A . 0.9300 ?
    C7 C8 . 1.387(3) ?
    C7 C12 . 1.404(3) ?
    C7 H7A . 0.9300 ?
    C8 C9 . 1.382(3) ?
    C8 H8A . 0.9300 ?
    C9 C10 . 1.379(3) ?
    C10 C11 . 1.389(3) ?
    C10 H10A . 0.9300 ?
    C11 C12 . 1.393(3) ?
    C11 H11A . 0.9300 ?
    C12 C13 . 1.472(3) ?
    C13 C14 . 1.380(3) ?
    C14 C15 . 1.405(3) ?
    C14 H14A . 0.9300 ?
    C15 C16 . 1.492(3) ?
    C17 C18 . 1.523(3) ?
    C17 H17A . 0.9700 ?
    C17 H17B . 0.9700 ?
    C18 H18A . 0.9700 ?
    C18 H18B . 0.9700 ?
    C19 C20 . 1.522(3) ?
    C19 H19A . 0.9700 ?
    C19 H19B . 0.9700 ?
    C20 H20A . 0.9700 ?
    C20 H20B . 0.9700 ?
    C22 C23 . 1.392(3) ?
    C22 C27 . 1.392(3) ?
    C23 C24 . 1.380(3) ?
    C23 H23A . 0.9300 ?
    C24 C25 . 1.389(3) ?
    C24 H24A . 0.9300 ?
    C25 C26 . 1.387(3) ?
    C25 C28 . 1.443(3) ?
    C26 C27 . 1.378(3) ?
    C26 H26A . 0.9300 ?
    C27 H27A . 0.9300 ?
loop_
    _geom_angle_atom_site_label_1
    _geom_angle_atom_site_label_2
    _geom_angle_atom_site_label_3
    _geom_angle_site_symmetry_1
    _geom_angle_site_symmetry_3
    _geom_angle
    _geom_angle_publ_flag
    N2 N1 C13 . . 112.69(17) ?
    N2 N1 C6 . . 118.25(17) ?
    C13 N1 C6 . . 128.21(18) ?
    C15 N2 N1 . . 104.40(17) ?
    C16 N3 C17 . . 119.79(18) ?
    C16 N3 C20 . . 126.63(18) ?
    C17 N3 C20 . . 113.48(17) ?
    C21 N4 C19 . . 119.10(18) ?
    C21 N4 C18 . . 126.94(18) ?
    C19 N4 C18 . . 113.76(17) ?
    C21 N5 C22 . . 125.0(2) ?
    C21 N5 H1N5 . . 116.6(18) ?
    C22 N5 H1N5 . . 115.4(18) ?
    C6 C1 C2 . . 119.4(2) ?
    C6 C1 H1A . . 120.3 ?
    C2 C1 H1A . . 120.3 ?
    C3 C2 C1 . . 118.1(2) ?
    C3 C2 H2A . . 121.0 ?
    C1 C2 H2A . . 121.0 ?
    F1 C3 C2 . . 118.2(2) ?
    F1 C3 C4 . . 118.1(2) ?
    C2 C3 C4 . . 123.7(2) ?
    C3 C4 C5 . . 117.8(2) ?
    C3 C4 H4A . . 121.1 ?
    C5 C4 H4A . . 121.1 ?
    C6 C5 C4 . . 119.7(2) ?
    C6 C5 H5A . . 120.2 ?
    C4 C5 H5A . . 120.2 ?
    C5 C6 C1 . . 121.3(2) ?
    C5 C6 N1 . . 118.75(19) ?
    C1 C6 N1 . . 119.91(19) ?
    C8 C7 C12 . . 120.5(2) ?
    C8 C7 H7A . . 119.8 ?
    C12 C7 H7A . . 119.8 ?
    C9 C8 C7 . . 119.3(2) ?
    C9 C8 H8A . . 120.3 ?
    C7 C8 H8A . . 120.3 ?
    C10 C9 C8 . . 121.4(2) ?
    C10 C9 Cl1 . . 119.32(18) ?
    C8 C9 Cl1 . . 119.31(18) ?
    C9 C10 C11 . . 119.3(2) ?
    C9 C10 H10A . . 120.3 ?
    C11 C10 H10A . . 120.3 ?
    C10 C11 C12 . . 120.7(2) ?
    C10 C11 H11A . . 119.7 ?
    C12 C11 H11A . . 119.7 ?
    C11 C12 C7 . . 118.8(2) ?
    C11 C12 C13 . . 119.52(19) ?
    C7 C12 C13 . . 121.7(2) ?
    N1 C13 C14 . . 105.71(19) ?
    N1 C13 C12 . . 123.74(19) ?
    C14 C13 C12 . . 130.5(2) ?
    C13 C14 C15 . . 105.69(19) ?
    C13 C14 H14A . . 127.2 ?
    C15 C14 H14A . . 127.2 ?
    N2 C15 C14 . . 111.51(18) ?
    N2 C15 C16 . . 116.95(19) ?
    C14 C15 C16 . . 131.30(19) ?
    O1 C16 N3 . . 121.78(19) ?
    O1 C16 C15 . . 119.71(18) ?
    N3 C16 C15 . . 118.49(19) ?
    N3 C17 C18 . . 111.66(17) ?
    N3 C17 H17A . . 109.3 ?
    C18 C17 H17A . . 109.3 ?
    N3 C17 H17B . . 109.3 ?
    C18 C17 H17B . . 109.3 ?
    H17A C17 H17B . . 108.0 ?
    N4 C18 C17 . . 109.47(18) ?
    N4 C18 H18A . . 109.8 ?
    C17 C18 H18A . . 109.8 ?
    N4 C18 H18B . . 109.8 ?
    C17 C18 H18B . . 109.8 ?
    H18A C18 H18B . . 108.2 ?
    N4 C19 C20 . . 111.31(18) ?
    N4 C19 H19A . . 109.4 ?
    C20 C19 H19A . . 109.4 ?
    N4 C19 H19B . . 109.4 ?
    C20 C19 H19B . . 109.4 ?
    H19A C19 H19B . . 108.0 ?
    N3 C20 C19 . . 109.55(18) ?
    N3 C20 H20A . . 109.8 ?
    C19 C20 H20A . . 109.8 ?
    N3 C20 H20B . . 109.8 ?
    C19 C20 H20B . . 109.8 ?
    H20A C20 H20B . . 108.2 ?
    O2 C21 N4 . . 122.4(2) ?
    O2 C21 N5 . . 122.7(2) ?
    N4 C21 N5 . . 114.94(19) ?
    C23 C22 C27 . . 118.6(2) ?
    C23 C22 N5 . . 117.7(2) ?
    C27 C22 N5 . . 123.6(2) ?
    C24 C23 C22 . . 121.0(2) ?
    C24 C23 H23A . . 119.5 ?
    C22 C23 H23A . . 119.5 ?
    C23 C24 C25 . . 120.2(2) ?
    C23 C24 H24A . . 119.9 ?
    C25 C24 H24A . . 119.9 ?
    C26 C25 C24 . . 119.0(2) ?
    C26 C25 C28 . . 119.8(2) ?
    C24 C25 C28 . . 121.2(2) ?
    C27 C26 C25 . . 121.0(2) ?
    C27 C26 H26A . . 119.5 ?
    C25 C26 H26A . . 119.5 ?
    C26 C27 C22 . . 120.3(2) ?
    C26 C27 H27A . . 119.9 ?
    C22 C27 H27A . . 119.9 ?
    N6 C28 C25 . . 176.8(3) ?
loop_
    _geom_torsion_atom_site_label_1
    _geom_torsion_atom_site_label_2
    _geom_torsion_atom_site_label_3
    _geom_torsion_atom_site_label_4
    _geom_torsion_site_symmetry_1
    _geom_torsion_site_symmetry_2
    _geom_torsion_site_symmetry_3
    _geom_torsion_site_symmetry_4
    _geom_torsion
    _geom_torsion_publ_flag
    C13 N1 N2 C15 . . . . -0.5(2) ?
    C6 N1 N2 C15 . . . . 169.86(18) ?
    C6 C1 C2 C3 . . . . 1.1(3) ?
    C1 C2 C3 F1 . . . . 179.8(2) ?
    C1 C2 C3 C4 . . . . -0.7(4) ?
    F1 C3 C4 C5 . . . . 179.3(2) ?
    C2 C3 C4 C5 . . . . -0.2(4) ?
    C3 C4 C5 C6 . . . . 0.7(3) ?
    C4 C5 C6 C1 . . . . -0.2(3) ?
    C4 C5 C6 N1 . . . . 179.5(2) ?
    C2 C1 C6 C5 . . . . -0.7(3) ?
    C2 C1 C6 N1 . . . . 179.6(2) ?
    N2 N1 C6 C5 . . . . -102.4(2) ?
    C13 N1 C6 C5 . . . . 66.2(3) ?
    N2 N1 C6 C1 . . . . 77.3(3) ?
    C13 N1 C6 C1 . . . . -114.1(2) ?
    C12 C7 C8 C9 . . . . -1.1(3) ?
    C7 C8 C9 C10 . . . . -0.2(4) ?
    C7 C8 C9 Cl1 . . . . 179.84(18) ?
    C8 C9 C10 C11 . . . . 0.6(3) ?
    Cl1 C9 C10 C11 . . . . -179.42(17) ?
    C9 C10 C11 C12 . . . . 0.3(3) ?
    C10 C11 C12 C7 . . . . -1.5(3) ?
    C10 C11 C12 C13 . . . . -179.7(2) ?
    C8 C7 C12 C11 . . . . 1.9(3) ?
    C8 C7 C12 C13 . . . . -179.9(2) ?
    N2 N1 C13 C14 . . . . 0.7(2) ?
    C6 N1 C13 C14 . . . . -168.42(19) ?
    N2 N1 C13 C12 . . . . -176.73(18) ?
    C6 N1 C13 C12 . . . . 14.1(3) ?
    C11 C12 C13 N1 . . . . -148.1(2) ?
    C7 C12 C13 N1 . . . . 33.7(3) ?
    C11 C12 C13 C14 . . . . 35.1(3) ?
    C7 C12 C13 C14 . . . . -143.0(2) ?
    N1 C13 C14 C15 . . . . -0.6(2) ?
    C12 C13 C14 C15 . . . . 176.6(2) ?
    N1 N2 C15 C14 . . . . 0.0(2) ?
    N1 N2 C15 C16 . . . . 175.01(17) ?
    C13 C14 C15 N2 . . . . 0.4(2) ?
    C13 C14 C15 C16 . . . . -173.7(2) ?
    C17 N3 C16 O1 . . . . -14.7(3) ?
    C20 N3 C16 O1 . . . . 169.2(2) ?
    C17 N3 C16 C15 . . . . 163.51(19) ?
    C20 N3 C16 C15 . . . . -12.6(3) ?
    N2 C15 C16 O1 . . . . -33.1(3) ?
    C14 C15 C16 O1 . . . . 140.7(2) ?
    N2 C15 C16 N3 . . . . 148.6(2) ?
    C14 C15 C16 N3 . . . . -37.6(3) ?
    C16 N3 C17 C18 . . . . 128.3(2) ?
    C20 N3 C17 C18 . . . . -55.1(3) ?
    C21 N4 C18 C17 . . . . 130.4(2) ?
    C19 N4 C18 C17 . . . . -54.9(2) ?
    N3 C17 C18 N4 . . . . 53.1(2) ?
    C21 N4 C19 C20 . . . . -128.6(2) ?
    C18 N4 C19 C20 . . . . 56.3(3) ?
    C16 N3 C20 C19 . . . . -129.4(2) ?
    C17 N3 C20 C19 . . . . 54.4(2) ?
    N4 C19 C20 N3 . . . . -53.7(2) ?
    C19 N4 C21 O2 . . . . 13.6(3) ?
    C18 N4 C21 O2 . . . . -172.0(2) ?
    C19 N4 C21 N5 . . . . -166.6(2) ?
    C18 N4 C21 N5 . . . . 7.9(3) ?
    C22 N5 C21 O2 . . . . 11.2(3) ?
    C22 N5 C21 N4 . . . . -168.7(2) ?
    C21 N5 C22 C23 . . . . -164.2(2) ?
    C21 N5 C22 C27 . . . . 18.1(3) ?
    C27 C22 C23 C24 . . . . -2.4(4) ?
    N5 C22 C23 C24 . . . . 179.8(2) ?
    C22 C23 C24 C25 . . . . 0.9(4) ?
    C23 C24 C25 C26 . . . . 1.2(4) ?
    C23 C24 C25 C28 . . . . -175.3(2) ?
    C24 C25 C26 C27 . . . . -1.8(4) ?
    C28 C25 C26 C27 . . . . 174.8(2) ?
    C25 C26 C27 C22 . . . . 0.2(4) ?
    C23 C22 C27 C26 . . . . 1.8(3) ?
    N5 C22 C27 C26 . . . . 179.4(2) ?
loop_
    _geom_hbond_atom_site_label_D
    _geom_hbond_atom_site_label_H
    _geom_hbond_atom_site_label_A
    _geom_hbond_site_symmetry_A
    _geom_hbond_distance_DH
    _geom_hbond_distance_HA
    _geom_hbond_distance_DA
    _geom_hbond_angle_DHA
    _geom_hbond_publ_flag
    N5 H1N5 O1 4_565 0.87(3) 2.14(3) 2.958(3) 157(2) yes
    C2 H2A N2 4_566 0.93 2.49 3.386(3) 161.4 yes
    C4 H4A O1 1_455 0.9300 2.4200 3.310(3) 161.00 yes
    C7 H7A O2 1_556 0.9300 2.5400 3.312(3) 140.00 yes
