# Supplementary material for: 4-{[5-(4-Chloro­phen­yl)-1-(4-fluoro­phen­yl)-1H-pyrazol-3-yl]carbon­yl}-N-(4-cyano­phen­yl)piperazine-1-carboxamide
Source: Acta Crystallogr Sect E Struct Rep Online. 2010 Sep 15;66(Pt 10):o2563–4. doi: 10.1107/S1600536810036159 (PMC2983346; doi:10.1107/S1600536810036159)
Supplement: Supplementary file 2 [file e-66-o2563-Isup2.hkl]

# 
# h,k,l, Fc-squared, Fo-squared, sigma(Fo-squared) and status flag 
# 
data_I
_shelx_title ' mv15am in P2(1)/c (100K0' 
_shelx_refln_list_code          4 
_shelx_F_calc_maximum      249.26 
_exptl_crystal_F_000      1096.00 
_reflns_d_resolution_high  0.7724 
 
loop_ 
 _symmetry_equiv_pos_as_xyz 
 'x, y, z' 
 '-x, y+1/2, -z+1/2' 
 '-x, -y, -z' 
 'x, -y-1/2, z-1/2' 
 
_cell_length_a     9.9221 
_cell_length_b    21.3339 
_cell_length_c    12.7201 
_cell_angle_alpha  90.000 
_cell_angle_beta  111.629 
_cell_angle_gamma  90.000 
 
_shelx_F_squared_multiplier     1.000 
 
loop_ 
 _refln_index_h 
 _refln_index_k 
 _refln_index_l 
 _refln_F_squared_calc 
 _refln_F_squared_meas 
 _refln_F_squared_sigma 
 _refln_observed_status 
   1   0   0    14296.63    14849.02    132.81 o 
   2   0   0      526.73      513.36     11.08 o 
   3   0   0    18973.27    19873.77    154.88 o 
   4   0   0     1527.99     1651.60     25.41 o 
   5   0   0     6245.47     6496.56     67.09 o 
   6   0   0      409.09      485.57     17.04 o 
   7   0   0      124.74      144.63     14.48 o 
   8   0   0      594.28      673.38     31.40 o 
   9   0   0       27.38       93.23     36.04 o 
  10   0   0       32.99       56.57     34.23 o 
  11   0   0        2.62      127.71     42.74 o 
   1   1   0        2.24       -1.72      1.72 o 
   2   1   0     2864.37     3004.98     22.44 o 
   3   1   0       82.37       97.32      7.74 o 
   4   1   0        7.30       11.42      3.20 o 
   5   1   0      881.98     1094.21     18.29 o 
   6   1   0       99.56      116.63      7.34 o 
   7   1   0        0.27       -3.05      6.13 o 
   8   1   0      971.73     1110.50     27.57 o 
   9   1   0     2178.82     2303.12     75.91 o 
  10   1   0      500.94      578.93     60.50 o 
  11   1   0      179.95      286.36     80.28 o 
   0   2   0     2356.01     2401.05     40.65 o 
   1   2   0     1045.74     1098.98      9.56 o 
   2   2   0     4987.16     5305.18     35.10 o 
   3   2   0     7560.60     8057.41     52.80 o 
   4   2   0      601.73      652.85     11.23 o 
   5   2   0      113.27      129.11      6.91 o 
   6   2   0      642.70      626.17     13.47 o 
   7   2   0       19.26       23.34      6.27 o 
   8   2   0        0.21        7.98      8.65 o 
   9   2   0       89.69       84.49     20.16 o 
  10   2   0      126.93      193.59     33.04 o 
  11   2   0      227.47      356.98     43.54 o 
   1   3   0     2373.34     2409.18     20.22 o 
   2   3   0     4294.51     4681.13     32.18 o 
   3   3   0     3110.13     3317.51     27.14 o 
   4   3   0      371.60      450.03     10.19 o 
   5   3   0       69.78      117.62      6.75 o 
   6   3   0      518.52      491.62     12.47 o 
   7   3   0     1194.60     1292.07     25.97 o 
   8   3   0     1469.56     1517.44     35.31 o 
   9   3   0      209.78      233.90     28.57 o 
  10   3   0     1666.59     1869.00     72.94 o 
  11   3   0      577.74      792.54    120.29 o 
   0   4   0    15107.82    15413.65    153.29 o 
   1   4   0    43968.48    46236.33    315.32 o 
   2   4   0     4505.04     4716.77     31.29 o 
   3   4   0     2096.66     2231.32     21.13 o 
   4   4   0      791.93      794.34     13.15 o 
   5   4   0       53.22       70.88      5.86 o 
   6   4   0        0.13       -1.62      4.25 o 
   7   4   0      299.52      326.97     20.99 o 
   8   4   0       10.18        6.59      9.05 o 
   9   4   0        0.32       11.93     16.17 o 
  10   4   0       24.51       58.64     27.21 o 
  11   4   0       29.68      117.89     29.71 o 
   1   5   0      117.64      113.85      5.81 o 
   2   5   0       84.87       86.01      4.98 o 
   3   5   0     2184.75     2220.04     20.36 o 
   4   5   0     3641.68     3773.41     32.71 o 
   5   5   0       10.26       12.42      4.08 o 
   6   5   0       95.44       85.85      7.36 o 
   7   5   0      201.01      224.58     12.49 o 
   8   5   0     1066.76     1079.96     33.86 o 
   9   5   0       12.02       30.96     16.57 o 
  10   5   0        5.67       60.44     24.95 o 
  11   5   0       59.24      163.98     41.33 o 
   0   6   0      523.68      497.40     23.97 o 
   1   6   0    11704.13    12309.75     91.91 o 
   2   6   0     1975.77     2014.76     20.81 o 
   3   6   0     6369.88     6958.04     46.27 o 
   4   6   0     1849.01     1868.62     20.33 o 
   5   6   0     1735.11     1776.71     22.54 o 
   6   6   0      262.66      277.64     11.70 o 
   7   6   0       42.56       41.42      7.49 o 
   8   6   0        0.65        1.55     12.33 o 
   9   6   0       63.49       89.53     20.58 o 
  10   6   0      359.12      373.96     55.96 o 
  11   6   0        3.09       86.15     26.85 o 
   1   7   0     4788.81     5113.86     45.25 o 
   2   7   0     1137.95     1213.75     17.08 o 
   3   7   0     5090.23     5367.32     40.93 o 
   4   7   0      366.35      412.54      9.86 o 
   5   7   0     1046.82     1073.50     17.95 o 
   6   7   0       89.77      101.42      7.93 o 
   7   7   0      285.12      331.53     16.16 o 
   8   7   0      406.19      452.88     26.63 o 
   9   7   0      209.80      239.33     27.33 o 
  10   7   0        4.02       43.20     23.72 o 
  11   7   0       27.55      155.09     30.01 o 
   0   8   0      433.98      526.18     15.54 o 
   1   8   0     2190.22     2308.80     26.59 o 
   2   8   0     6051.89     6361.50     52.33 o 
   3   8   0      456.34      497.40     10.58 o 
   4   8   0      328.94      340.92      9.68 o 
   5   8   0       55.75       58.65      6.07 o 
   6   8   0     4382.38     4644.12     46.77 o 
   7   8   0      754.21      755.26     24.74 o 
   8   8   0       32.78       39.89     12.35 o 
   9   8   0       32.98       80.25     19.32 o 
  10   8   0       31.98       70.07     21.35 o 
  11   8   0       67.79      136.63     45.06 o 
   1   9   0     1800.10     2046.38     27.94 o 
   2   9   0      490.59      536.73     13.08 o 
   3   9   0     1279.10     1395.04     23.13 o 
   4   9   0        1.91       -2.76      3.52 o 
   5   9   0      230.22      261.59     11.07 o 
   6   9   0        3.30        3.92      5.37 o 
   7   9   0       21.83       36.72     15.07 o 
   8   9   0        7.12       -9.06      9.06 o 
   9   9   0       33.19       35.12     18.20 o 
  10   9   0        0.90       26.40     22.65 o 
  11   9   0       16.31      138.19     41.28 o 
   0  10   0     1404.52     1731.22     32.21 o 
   1  10   0     1917.23     2088.79     34.76 o 
   2  10   0      816.30      831.87     16.99 o 
   3  10   0     1926.15     2065.55     28.19 o 
   4  10   0     1347.01     1474.65     21.54 o 
   5  10   0      454.44      482.20     15.72 o 
   6  10   0      823.82      905.49     19.96 o 
   7  10   0     2786.79     2935.90     48.46 o 
   8  10   0      143.25      162.19     18.52 o 
   9  10   0      272.90      290.25     28.87 o 
  10  10   0       37.76       58.40     26.29 o 
  11  10   0        1.61      109.53     36.68 o 
   1  11   0      955.84     1080.62     20.83 o 
   2  11   0       45.43       58.49      6.37 o 
   3  11   0      280.22      303.71     10.73 o 
   4  11   0       20.37       18.68      5.15 o 
   5  11   0     2714.60     2835.02     39.24 o 
   6  11   0       11.26        7.70      9.19 o 
   7  11   0        2.92        9.44      9.57 o 
   8  11   0      528.63      605.35     48.07 o 
   9  11   0       17.92       28.07     20.95 o 
  10  11   0       30.18       31.90     24.56 o 
   0  12   0      170.01      170.67     16.08 o 
   1  12   0      513.80      567.90     15.95 o 
   2  12   0       13.99        9.87      4.48 o 
   3  12   0      660.96      695.21     14.48 o 
   4  12   0      349.53      361.83     15.38 o 
   5  12   0      387.03      421.30     19.08 o 
   6  12   0       13.47        7.19     10.01 o 
   7  12   0     2087.32     2181.04     63.98 o 
   8  12   0      404.07      440.95     42.17 o 
   9  12   0      222.09      231.01     34.26 o 
  10  12   0       38.50       89.27     25.18 o 
   1  13   0     2172.85     2535.69     34.10 o 
   2  13   0      176.23      231.20     11.91 o 
   3  13   0     1402.36     1425.33     24.22 o 
   4  13   0      486.37      524.54     16.69 o 
   5  13   0      341.89      345.48     21.33 o 
   6  13   0     1963.14     2184.50     63.18 o 
   7  13   0        3.63       20.37     18.56 o 
   8  13   0        8.60       33.12     24.84 o 
   9  13   0       92.67      135.86     29.30 o 
  10  13   0        1.90       49.97     25.36 o 
   0  14   0       45.65       56.12      9.37 o 
   1  14   0     2179.62     2402.07     33.33 o 
   2  14   0      120.32      144.01     10.19 o 
   3  14   0      175.94      181.77     13.38 o 
   4  14   0      724.36      708.01     24.65 o 
   5  14   0      422.34      490.27     24.68 o 
   6  14   0      228.14      250.46     20.34 o 
   7  14   0      341.78      406.63     39.90 o 
   8  14   0      275.87      301.43     37.84 o 
   9  14   0      222.19      227.20     34.45 o 
  10  14   0        1.36       74.64     58.27 o 
   1  15   0      180.79      210.19     14.93 o 
   2  15   0      535.04      569.22     25.04 o 
   3  15   0       32.52       20.17      9.11 o 
   4  15   0      166.40      198.24     21.89 o 
   5  15   0      407.61      470.66     24.67 o 
   6  15   0      561.35      735.58     34.10 o 
   7  15   0      103.53      143.45     53.93 o 
   8  15   0       19.89       50.94     22.36 o 
   9  15   0      460.58      531.36     49.04 o 
   0  16   0      351.68      385.43     27.75 o 
   1  16   0      599.47      616.57     35.52 o 
   2  16   0       28.15       32.72     10.84 o 
   3  16   0     1344.47     1401.17     38.60 o 
   4  16   0      559.28      597.11     24.83 o 
   5  16   0        0.38        5.24     10.15 o 
   6  16   0      286.75      326.39     32.94 o 
   7  16   0      491.69      652.49     46.27 o 
   8  16   0       71.26       89.30     37.49 o 
   9  16   0      136.24      180.62     56.33 o 
   1  17   0        7.31       17.79      9.93 o 
   2  17   0        6.14       14.70     10.34 o 
   3  17   0      430.31      473.88     34.44 o 
   4  17   0      143.32      167.09     17.05 o 
   5  17   0        1.86       23.87     13.60 o 
   6  17   0        3.42       23.66     18.39 o 
   7  17   0      268.89      337.49     37.99 o 
   8  17   0      210.86      261.87     81.07 o 
   9  17   0       61.67      114.12     36.22 o 
   1  18   0     2475.57     2587.74     61.24 o 
   2  18   0      543.48      621.79     36.04 o 
   3  18   0      235.55      267.03     20.02 o 
   4  18   0      525.86      605.95     26.55 o 
   5  18   0       59.74      102.86     18.36 o 
   6  18   0      897.42     1033.94     61.75 o 
   7  18   0      341.43      430.88     43.44 o 
   8  18   0       10.46       41.61     21.75 o 
   9  18   0      395.47      443.08     69.35 o 
   1  19   0     1136.84     1222.28    117.82 o 
   2  19   0      153.23      171.81     20.07 o 
   3  19   0      205.27      202.53     30.33 o 
   4  19   0        1.29       10.20     12.47 o 
   5  19   0        2.49       21.94     13.50 o 
   6  19   0        8.12       28.00     19.00 o 
   7  19   0        4.37       43.52     20.68 o 
   8  19   0       87.76      103.39     76.26 o 
   0  20   0     3706.19     3667.22    135.21 o 
   1  20   0       14.70       40.40     25.18 o 
   2  20   0       21.84        4.17     14.82 o 
   3  20   0        0.18       -1.10     12.42 o 
   4  20   0      170.94      162.28     24.56 o 
   5  20   0       50.63       93.13     22.82 o 
   6  20   0      307.94      311.41     36.76 o 
   7  20   0       92.27      125.41     27.17 o 
   8  20   0      199.00      247.89     57.01 o 
   1  21   0       20.04       27.51     28.36 o 
   2  21   0       11.31       34.66     17.14 o 
   3  21   0       62.97       67.77     23.47 o 
   4  21   0      729.01      748.47     47.57 o 
   5  21   0      269.42      332.78     37.15 o 
   6  21   0        9.06       34.50     21.68 o 
   7  21   0      821.73     1000.32     55.32 o 
   0  22   0      612.75      734.01     64.01 o 
   1  22   0       26.61       28.02     36.50 o 
   2  22   0      162.61      194.43     30.27 o 
   3  22   0      273.91      339.35     39.04 o 
   4  22   0       91.80       79.56     25.86 o 
   5  22   0      479.14      506.00     69.02 o 
   6  22   0      113.00      117.61     54.90 o 
   7  22   0      260.54      354.17     56.65 o 
   1  23   0       65.76       55.02     26.20 o 
   2  23   0      446.79      481.55     45.11 o 
   3  23   0       84.35       61.72     23.48 o 
   4  23   0       19.05        3.53     20.47 o 
   5  23   0       31.43       36.51     33.26 o 
   6  23   0       22.82      -20.32     29.52 o 
   0  24   0       26.37       27.02     28.86 o 
   1  24   0       27.52       43.03     21.08 o 
   2  24   0      885.30     1085.81    101.50 o 
   3  24   0      138.56      117.73     28.71 o 
   4  24   0       77.72      114.45     43.57 o 
   5  24   0      692.94      802.29     77.83 o 
   1  25   0       67.48       67.56     24.06 o 
   2  25   0      169.34      186.95     33.25 o 
   3  25   0      120.99      168.26     33.06 o 
   4  25   0       58.98      105.88     30.20 o 
   5  25   0       44.66       71.60     40.65 o 
   0  26   0      827.06      957.35     79.07 o 
   1  26   0        3.76       14.33     21.52 o 
   2  26   0        3.54       21.91     22.96 o 
   3  26   0        3.20        0.62     20.89 o 
   1  27   0        0.82        2.97     21.54 o 
   2  27   0       73.78       78.05     27.59 o 
 -12   1   1      869.30     1072.83     60.18 o 
 -11   1   1       29.95      117.02     27.90 o 
 -10   1   1      544.09      597.41     50.16 o 
  -9   1   1      230.77      289.06     63.84 o 
  -8   1   1     2688.02     2505.43     34.74 o 
  -7   1   1      144.61      167.63     10.57 o 
  -6   1   1      753.20      717.28     14.14 o 
  -5   1   1     1803.16     1641.47     19.39 o 
  -4   1   1       83.34      101.37      5.73 o 
  -3   1   1        1.00        3.24      3.10 o 
  -2   1   1     4039.75     3736.06     30.04 o 
  -1   1   1     3791.28     3621.36     33.79 o 
   0   1   1      110.65      103.32      6.23 o 
   1   1   1      648.30      604.50      6.96 o 
   2   1   1     3675.96     3632.03     36.16 o 
   3   1   1     1367.44     1377.77     14.82 o 
   4   1   1      121.64      141.59      6.46 o 
   5   1   1      170.74      148.23      8.91 o 
   6   1   1      250.90      223.39      9.86 o 
   7   1   1        2.26        1.12      6.64 o 
   8   1   1       32.98       20.45      9.81 o 
   9   1   1     1426.43     1417.71     51.46 o 
  10   1   1       10.43       16.34     23.10 o 
  11   1   1       34.47      113.18     30.21 o 
 -12   2   1        5.01      109.17     33.90 o 
 -11   2   1       39.41      103.34     26.98 o 
 -10   2   1      215.43      265.85     36.75 o 
  -9   2   1      184.71      207.55     30.28 o 
  -8   2   1      176.88      190.88     13.32 o 
  -7   2   1      662.84      696.47     17.12 o 
  -6   2   1     2749.89     2754.95     28.48 o 
  -5   2   1       98.39      121.67      7.10 o 
  -4   2   1       88.83       95.46      5.67 o 
  -3   2   1      155.16      138.81      5.78 o 
  -2   2   1    24329.94    23214.46    138.10 o 
  -1   2   1     4418.27     4170.90     32.28 o 
   0   2   1       79.04      107.07      3.82 o 
   1   2   1     1639.54     1466.67     12.30 o 
   2   2   1    62129.61    58965.30    344.07 o 
   3   2   1      151.90      133.42     10.19 o 
   4   2   1       52.46       84.77      5.57 o 
   5   2   1     1265.30     1210.65     17.12 o 
   6   2   1      708.56      692.30     14.58 o 
   7   2   1      622.66      630.63     20.88 o 
   8   2   1       64.18       50.99     11.52 o 
   9   2   1      122.31      121.76     22.95 o 
  10   2   1      149.97      193.89    113.35 o 
  11   2   1        8.50       83.79     29.98 o 
 -12   3   1      299.05      356.38     42.32 o 
 -11   3   1      222.14      292.93     37.74 o 
 -10   3   1      442.27      543.63     80.11 o 
  -9   3   1      277.12      309.93     35.76 o 
  -8   3   1     1499.29     1499.69     34.24 o 
  -7   3   1      339.15      328.93     13.92 o 
  -6   3   1      178.82      162.30      8.86 o 
  -5   3   1       86.96      113.93      7.82 o 
  -4   3   1      130.82      134.08      6.52 o 
  -3   3   1      255.31      284.50      6.96 o 
  -2   3   1     1079.73      952.83     11.79 o 
  -1   3   1      583.86      553.30     17.14 o 
   0   3   1      982.90      940.00     13.44 o 
   1   3   1     8451.72     8086.60     54.82 o 
   2   3   1    29812.21    28465.51    169.00 o 
   3   3   1      661.54      639.04     10.10 o 
   4   3   1     1853.77     1834.12     19.68 o 
   5   3   1       18.63       27.39      4.41 o 
   6   3   1      296.88      294.49     12.02 o 
   7   3   1      346.74      328.87     19.16 o 
   8   3   1      146.40      163.20     16.08 o 
   9   3   1     1066.02      998.26     43.25 o 
  10   3   1        2.78       15.63     26.15 o 
  11   3   1        2.03      100.61     29.81 o 
 -12   4   1      265.72      301.18     40.24 o 
 -11   4   1       93.24      138.68     28.29 o 
 -10   4   1        0.03       56.78     26.17 o 
  -9   4   1      209.62      278.88     34.11 o 
  -8   4   1     1470.80     1359.42     32.54 o 
  -7   4   1     1144.89     1103.62     21.46 o 
  -6   4   1      346.52      364.05     12.89 o 
  -5   4   1     1538.68     1513.87     19.99 o 
  -4   4   1       46.40       42.58      4.60 o 
  -3   4   1     1034.17      940.62     12.05 o 
  -2   4   1      395.60      397.95      9.44 o 
  -1   4   1    12469.47    11706.30     93.16 o 
   0   4   1      170.80      202.29      8.04 o 
   1   4   1     5468.75     5274.69     44.06 o 
   2   4   1    20705.29    19679.72    120.40 o 
   3   4   1       12.63        4.34      2.99 o 
   4   4   1      359.86      359.01      9.35 o 
   5   4   1      182.68      167.69      8.03 o 
   6   4   1       62.00       67.56      6.76 o 
   7   4   1      105.58       75.18      9.52 o 
   8   4   1      393.33      380.71     22.25 o 
   9   4   1       18.49       55.59     18.93 o 
  10   4   1       19.82       24.86     25.56 o 
  11   4   1       28.07      134.80     34.43 o 
 -11   5   1      162.50      245.26     35.40 o 
 -10   5   1      151.13      172.87     31.95 o 
  -9   5   1      222.86      288.57     34.91 o 
  -8   5   1     1876.83     1823.43     37.76 o 
  -7   5   1        2.09        5.49      5.33 o 
  -6   5   1     1595.71     1566.94     22.39 o 
  -5   5   1     5257.79     5257.51     43.45 o 
  -4   5   1       28.10       49.56      4.39 o 
  -3   5   1     4519.86     4357.70     33.58 o 
  -2   5   1     6612.85     6378.09     45.12 o 
  -1   5   1     9142.26     8600.83     81.07 o 
   0   5   1     8644.81     8429.93     70.80 o 
   1   5   1    13331.57    13018.49    118.75 o 
   2   5   1      589.93      503.08      9.31 o 
   3   5   1      161.88      155.43      6.32 o 
   4   5   1      112.60      113.08      6.55 o 
   5   5   1       50.41       65.21      5.60 o 
   6   5   1      174.05      175.25     10.53 o 
   7   5   1       83.89       57.70      8.81 o 
   8   5   1      371.09      427.79     23.64 o 
   9   5   1       63.22      100.05     21.38 o 
  10   5   1      560.92      670.30     55.11 o 
  11   5   1       42.28      102.97     34.76 o 
 -11   6   1       96.46      209.57     40.50 o 
 -10   6   1       58.47      104.25     26.22 o 
  -9   6   1      270.00      281.68    101.00 o 
  -8   6   1      244.64      242.07     17.44 o 
  -7   6   1       39.95       37.99      6.83 o 
  -6   6   1      130.60      105.41      8.19 o 
  -5   6   1     2967.90     2944.71     28.36 o 
  -4   6   1     3252.18     3182.16     27.88 o 
  -3   6   1        2.94       -1.52      2.84 o 
  -2   6   1      242.36      278.70      9.79 o 
  -1   6   1     1623.54     1618.08     27.56 o 
   0   6   1    32148.56    31251.05    242.00 o 
   1   6   1    10235.08    10220.08     97.37 o 
   2   6   1      501.15      423.74     11.49 o 
   3   6   1      826.50      771.50     11.79 o 
   4   6   1      982.92      983.08     14.67 o 
   5   6   1     2009.34     1928.46     23.98 o 
   6   6   1        8.10       11.67      5.87 o 
   7   6   1       97.25       79.80     11.52 o 
   8   6   1     1484.99     1539.59     45.51 o 
   9   6   1        0.42       19.12     19.15 o 
  10   6   1      155.46      177.95     34.00 o 
  11   6   1        9.55      112.58     31.16 o 
 -11   7   1      126.48      172.55     47.79 o 
 -10   7   1        8.05       70.12     24.47 o 
  -9   7   1      985.99     1014.55     49.74 o 
  -8   7   1     1957.50     1897.91     38.89 o 
  -7   7   1     2743.40     2659.50     40.24 o 
  -6   7   1     2940.41     2847.33     31.78 o 
  -5   7   1     1079.17     1081.69     16.47 o 
  -4   7   1      222.24      212.25      8.46 o 
  -3   7   1     1952.38     1904.48     22.41 o 
  -2   7   1      777.47      732.27     11.00 o 
  -1   7   1      969.16      879.38     16.02 o 
   0   7   1      836.60      788.04     14.17 o 
   1   7   1     1502.60     1531.67     43.61 o 
   2   7   1      387.12      460.39     11.66 o 
   3   7   1     1292.57     1294.45     16.58 o 
   4   7   1      246.33      262.94      8.88 o 
   5   7   1      231.91      258.40     10.27 o 
   6   7   1      683.27      649.53     15.78 o 
   7   7   1      201.43      203.06     21.90 o 
   8   7   1     1539.11     1446.18     35.19 o 
   9   7   1      107.57       83.95     18.26 o 
  10   7   1       42.09       79.00     36.60 o 
  11   7   1       44.36      114.81     44.20 o 
 -11   8   1      445.03      390.37     65.35 o 
 -10   8   1      364.65      408.40     40.69 o 
  -9   8   1      372.32      400.30    112.89 o 
  -8   8   1      422.25      418.58     23.02 o 
  -7   8   1      330.32      371.09     19.87 o 
  -6   8   1     1020.86      963.74     18.31 o 
  -5   8   1     1936.83     1836.05     23.35 o 
  -4   8   1     1498.46     1490.82     29.39 o 
  -3   8   1       88.14      110.31      7.42 o 
  -2   8   1      154.35      136.79      7.85 o 
  -1   8   1       97.10       91.50      7.67 o 
   0   8   1       16.59        5.62      3.71 o 
   1   8   1     5472.12     5209.23     58.57 o 
   2   8   1      601.85      629.60     13.88 o 
   3   8   1      210.84      179.74      8.39 o 
   4   8   1     2513.73     2417.86     24.81 o 
   5   8   1     1941.76     1956.73     25.14 o 
   6   8   1      630.75      621.82     16.00 o 
   7   8   1       46.62       34.15      9.25 o 
   8   8   1       60.76       65.79     12.63 o 
   9   8   1     1248.31     1264.78     41.01 o 
  10   8   1       65.99       89.73     29.18 o 
  11   8   1       43.72       91.63     44.17 o 
 -11   9   1        4.25       74.91     38.22 o 
 -10   9   1      170.72      234.47     50.97 o 
  -9   9   1      246.33      345.81     35.48 o 
  -8   9   1      981.89      985.10     28.52 o 
  -7   9   1      270.01      259.63     19.36 o 
  -6   9   1      661.01      635.62     16.30 o 
  -5   9   1       28.11       28.41      5.39 o 
  -4   9   1     1721.38     1601.30     21.44 o 
  -3   9   1      320.97      297.28      8.80 o 
  -2   9   1       51.92       52.01      5.61 o 
  -1   9   1        0.98        3.60      3.87 o 
   0   9   1      409.02      398.71     11.20 o 
   1   9   1      478.62      475.66     14.98 o 
   2   9   1      352.84      342.89     11.25 o 
   3   9   1     4390.49     4417.74     42.46 o 
   4   9   1        6.95        2.32      4.80 o 
   5   9   1     1948.62     1871.62     24.98 o 
   6   9   1     1366.67     1279.61     22.11 o 
   7   9   1      737.54      692.50     22.13 o 
   8   9   1       60.18       89.01     27.04 o 
   9   9   1      488.06      448.18     30.56 o 
  10   9   1      365.36      386.07     63.95 o 
 -11  10   1      425.04      440.09     54.64 o 
 -10  10   1      135.56      129.16     30.40 o 
  -9  10   1      209.69      207.56     44.81 o 
  -8  10   1      261.72      239.28     23.42 o 
  -7  10   1     1115.90     1113.94     32.03 o 
  -6  10   1      726.42      729.04     22.10 o 
  -5  10   1        2.44        0.76      4.89 o 
  -4  10   1        0.61       -1.34      3.77 o 
  -3  10   1      397.47      415.40     10.58 o 
  -2  10   1      116.68       84.72      7.84 o 
  -1  10   1      290.26      283.11     10.33 o 
   0  10   1     1952.92     1941.06     26.73 o 
   1  10   1      410.92      349.41     13.46 o 
   2  10   1     1482.03     1408.77     22.37 o 
   3  10   1       12.57       21.56      4.55 o 
   4  10   1     1495.23     1448.03     21.84 o 
   5  10   1        2.32        1.18      6.55 o 
   6  10   1      169.70      167.56     11.26 o 
   7  10   1      148.61      144.90     19.10 o 
   8  10   1      632.61      620.54     31.97 o 
   9  10   1      115.34      125.75     29.07 o 
  10  10   1        1.34       60.20     34.88 o 
 -11  11   1       15.16       66.23     26.99 o 
 -10  11   1        0.04       -1.57     46.62 o 
  -9  11   1        4.52       -5.98     20.44 o 
  -8  11   1       86.96       72.95     17.96 o 
  -7  11   1     3328.93     3334.92     61.30 o 
  -6  11   1      239.23      264.15     15.38 o 
  -5  11   1     2526.97     2509.63     33.21 o 
  -4  11   1      957.92      875.44     21.98 o 
  -3  11   1      355.28      321.48      9.92 o 
  -2  11   1     2544.44     2675.99     33.43 o 
  -1  11   1        0.10       -1.83      3.62 o 
   0  11   1       83.41      124.52      7.51 o 
   1  11   1     3566.41     3531.78     48.35 o 
   2  11   1       85.59       92.08      6.98 o 
   3  11   1        0.00       -0.19      4.29 o 
   4  11   1      112.80      122.43     10.15 o 
   5  11   1     1774.65     1689.68     30.05 o 
   6  11   1       38.61       30.32      8.97 o 
   7  11   1      120.99      109.64     20.17 o 
   8  11   1        2.57       -5.61     18.12 o 
   9  11   1      503.99      392.34     41.22 o 
  10  11   1       74.19      123.68     40.02 o 
 -10  12   1      133.62      152.20     31.37 o 
  -9  12   1      135.86      153.32     29.75 o 
  -8  12   1       37.96       42.36     16.36 o 
  -7  12   1      996.42      998.44     32.73 o 
  -6  12   1      400.47      416.37     23.83 o 
  -5  12   1      747.33      702.34     22.25 o 
  -4  12   1     1443.23     1345.12     20.71 o 
  -3  12   1      938.26      970.74     18.92 o 
  -2  12   1       47.74       45.77      6.97 o 
  -1  12   1      935.51      855.71     17.74 o 
   0  12   1      614.63      620.36     14.20 o 
   1  12   1     1200.79     1190.12     26.81 o 
   2  12   1      840.51      843.90     24.65 o 
   3  12   1      806.40      804.37     19.02 o 
   4  12   1      252.69      269.73     14.10 o 
   5  12   1      477.20      497.20     18.26 o 
   6  12   1      225.62      248.17     17.56 o 
   7  12   1      190.60      188.57     29.25 o 
   8  12   1      239.01      197.44     31.20 o 
   9  12   1      512.15      569.35     52.01 o 
  10  12   1      159.70      314.65     59.06 o 
 -10  13   1      135.60      190.28     33.94 o 
  -9  13   1     1244.46     1171.52     58.53 o 
  -8  13   1       94.53       70.49     23.50 o 
  -7  13   1     2738.81     2625.63     59.66 o 
  -6  13   1     1007.00      990.14     31.87 o 
  -5  13   1      275.01      229.84     22.54 o 
  -4  13   1      306.46      295.61     16.63 o 
  -3  13   1     1526.99     1461.62     24.24 o 
  -2  13   1      566.34      525.17     15.27 o 
  -1  13   1        1.47        8.96      4.45 o 
   0  13   1        7.98        8.82      5.02 o 
   1  13   1       66.25       51.76      7.12 o 
   2  13   1      891.84      879.22     28.75 o 
   3  13   1        6.80       10.34      6.22 o 
   4  13   1        0.02       -6.08      6.08 o 
   5  13   1       11.88        2.41      8.37 o 
   6  13   1     2930.13     2687.71     77.40 o 
   7  13   1     1271.82     1088.77     51.94 o 
   8  13   1      530.99      565.70     47.89 o 
   9  13   1       41.00       44.57     22.81 o 
  10  13   1      787.32      664.44     80.51 o 
 -10  14   1      442.48      389.12     45.26 o 
  -9  14   1       30.50       39.45     21.43 o 
  -8  14   1      369.70      390.41     56.31 o 
  -7  14   1      705.82      667.19     29.44 o 
  -6  14   1      396.36      405.75     24.95 o 
  -5  14   1      412.64      383.24     23.98 o 
  -4  14   1      358.78      382.90     30.13 o 
  -3  14   1     2533.76     2413.54     35.79 o 
  -2  14   1       19.11       11.81      6.32 o 
  -1  14   1      146.34      142.20      9.79 o 
   0  14   1       21.73       14.26      5.33 o 
   1  14   1        6.48       -3.21      5.60 o 
   2  14   1      511.71      527.83     19.92 o 
   3  14   1      165.32      188.78     16.65 o 
   4  14   1      277.64      262.42     18.47 o 
   5  14   1      406.14      371.10     22.49 o 
   6  14   1       19.89       46.13     19.96 o 
   7  14   1       14.93       32.46     19.38 o 
   8  14   1        0.02       25.47     40.60 o 
   9  14   1       84.74       92.44     42.10 o 
 -10  15   1       21.51       36.32     23.98 o 
  -9  15   1       41.08       65.75     25.33 o 
  -8  15   1      207.36      232.80     49.02 o 
  -7  15   1       30.74       42.70     15.78 o 
  -6  15   1      231.86      201.15     29.44 o 
  -5  15   1      156.77      168.94     17.11 o 
  -4  15   1        0.18        7.04      9.23 o 
  -3  15   1      352.94      339.20     20.59 o 
  -2  15   1      140.25      168.01     12.67 o 
  -1  15   1      214.44      194.33     13.10 o 
   0  15   1      306.80      364.53     16.29 o 
   1  15   1      474.57      593.00     22.04 o 
   2  15   1      376.32      408.93     22.48 o 
   3  15   1     1293.91     1285.14     31.85 o 
   4  15   1      103.06      110.92     16.82 o 
   5  15   1       28.68       25.41     13.54 o 
   6  15   1        9.85       32.05     19.24 o 
   7  15   1      126.81      191.32     40.26 o 
   8  15   1      261.88      214.83     51.04 o 
   9  15   1      432.59      388.41     43.08 o 
  -9  16   1       32.52       56.11     23.83 o 
  -8  16   1       92.54       66.19     24.62 o 
  -7  16   1      292.32      287.61     28.37 o 
  -6  16   1      189.19      185.85     22.95 o 
  -5  16   1      902.28      853.67     47.64 o 
  -4  16   1       78.77       51.65     11.99 o 
  -3  16   1     1390.42     1381.01     35.11 o 
  -2  16   1      303.46      276.95     21.99 o 
  -1  16   1      369.35      367.24     18.99 o 
   0  16   1      319.44      299.42     18.67 o 
   1  16   1     1956.39     1964.03     54.55 o 
   2  16   1     1543.55     1388.61     37.95 o 
   3  16   1     1927.12     1801.87     39.10 o 
   4  16   1       86.97       84.80     12.86 o 
   5  16   1       19.00       32.32     14.12 o 
   6  16   1      141.88      215.90     52.72 o 
   7  16   1      378.09      373.75     56.89 o 
   8  16   1      284.18      264.36     35.83 o 
   9  16   1       10.57       38.98     21.91 o 
  -9  17   1       18.97       38.46     56.33 o 
  -8  17   1       45.82       62.12     29.34 o 
  -7  17   1       10.14       22.68     14.68 o 
  -6  17   1        4.33       16.10     13.38 o 
  -5  17   1       61.44       52.92     12.58 o 
  -4  17   1        0.10        4.74      9.17 o 
  -3  17   1       39.07       52.42     12.39 o 
  -2  17   1      775.44      787.71     30.61 o 
  -1  17   1       46.29       38.21     11.37 o 
   0  17   1        8.74        2.31     16.05 o 
   1  17   1        8.34        8.62      9.30 o 
   2  17   1      588.46      542.17     26.88 o 
   3  17   1       31.85       25.59     10.25 o 
   4  17   1      121.45      126.30     18.15 o 
   5  17   1      217.01      249.10     34.00 o 
   6  17   1      775.49      767.48     44.80 o 
   7  17   1      814.27      869.24     49.87 o 
   8  17   1       27.05       48.80     50.53 o 
   9  17   1       46.50      126.26     52.11 o 
  -9  18   1       62.31       59.60     63.21 o 
  -8  18   1       10.53       43.86     22.29 o 
  -7  18   1       24.43       29.70     20.84 o 
  -6  18   1      202.52      157.34     23.29 o 
  -5  18   1      174.86      164.34     20.70 o 
  -4  18   1        0.03        4.61     10.45 o 
  -3  18   1      217.42      251.85     19.79 o 
  -2  18   1     1818.13     1677.35     45.40 o 
  -1  18   1      227.48      213.05     20.28 o 
   0  18   1       49.81       48.72     22.66 o 
   1  18   1      224.40      253.55     29.10 o 
   2  18   1      437.04      382.97     24.81 o 
   3  18   1        5.33       21.39     12.41 o 
   4  18   1       69.47       65.63     20.71 o 
   5  18   1        5.44       37.00     18.10 o 
   6  18   1      116.66      148.16     26.47 o 
   7  18   1       29.33       58.18     23.07 o 
   8  18   1        6.03       43.85     30.55 o 
  -8  19   1      394.55      424.47     44.41 o 
  -7  19   1      128.38      122.75     27.62 o 
  -6  19   1      747.44      724.08     36.49 o 
  -5  19   1      315.27      358.27     37.34 o 
  -4  19   1        0.83       12.88     10.70 o 
  -3  19   1      344.54      348.90     37.04 o 
  -2  19   1        4.60       27.70     12.51 o 
  -1  19   1       54.60       52.40     30.45 o 
   0  19   1      281.29      281.80     31.71 o 
   1  19   1      256.04      238.95     29.69 o 
   2  19   1      118.32      140.77     24.01 o 
   3  19   1        1.50       10.32     11.84 o 
   4  19   1        3.70        3.55     12.57 o 
   5  19   1        6.17       27.19     30.55 o 
   6  19   1     1463.82     1469.61     62.10 o 
   7  19   1      136.24      135.78     28.01 o 
   8  19   1       60.84      113.43     27.84 o 
  -8  20   1        1.03       25.41     22.10 o 
  -7  20   1       53.90       97.68     35.31 o 
  -6  20   1       13.08       19.29     24.46 o 
  -5  20   1      866.74      943.90     48.90 o 
  -4  20   1       48.01       39.94     15.55 o 
  -3  20   1        1.97        8.53     12.37 o 
  -2  20   1      107.11      116.53     26.95 o 
  -1  20   1      386.46      482.20     95.71 o 
   0  20   1     1345.08     1245.12     54.22 o 
   1  20   1     1062.25     1086.55     50.06 o 
   2  20   1       10.08        9.71     15.82 o 
   3  20   1        0.86       -1.29     32.31 o 
   4  20   1     1108.81     1147.77     41.88 o 
   5  20   1        6.95       43.48     18.59 o 
   6  20   1        0.78       41.74     19.66 o 
   7  20   1       17.34       73.54     24.26 o 
  -7  21   1       33.87       70.19     25.12 o 
  -6  21   1        3.89       14.74     19.24 o 
  -5  21   1        3.55       29.40     15.79 o 
  -4  21   1        2.75       20.28     19.76 o 
  -3  21   1      245.89      216.58     31.98 o 
  -2  21   1       30.71       27.35     18.07 o 
  -1  21   1     1052.10     1045.60     50.94 o 
   0  21   1       22.39       23.15     17.28 o 
   1  21   1      966.28      767.72     87.28 o 
   2  21   1       54.96       55.47     19.68 o 
   3  21   1      261.32      274.59     34.06 o 
   4  21   1       37.01       23.48     19.99 o 
   5  21   1      263.90      325.40     75.80 o 
   6  21   1      138.73      148.95     43.99 o 
   7  21   1       51.04       88.77     36.54 o 
  -7  22   1       28.25       66.47     24.89 o 
  -6  22   1       43.68       81.26     35.88 o 
  -5  22   1       21.15       35.81     16.48 o 
  -4  22   1       67.07       81.81     25.89 o 
  -3  22   1      376.51      362.23     39.12 o 
  -2  22   1        8.87       -9.92     15.98 o 
  -1  22   1       54.39       45.55     26.53 o 
   0  22   1      265.89      265.19     49.68 o 
   1  22   1       10.70       26.68     18.94 o 
   2  22   1      782.66      727.31     45.54 o 
   3  22   1        7.65       30.69     20.75 o 
   4  22   1       15.33       29.84     20.20 o 
   5  22   1       28.18       15.80     30.92 o 
   6  22   1      141.72      126.02     44.59 o 
  -6  23   1       73.55       76.16     41.33 o 
  -5  23   1      466.85      516.57     74.15 o 
  -4  23   1        0.12       -4.14     18.47 o 
  -3  23   1       16.98       17.70     19.48 o 
  -2  23   1      342.51      324.87     73.43 o 
  -1  23   1      114.58      163.91     29.23 o 
   0  23   1       47.13       24.44     21.22 o 
   1  23   1      182.80      155.86     29.04 o 
   2  23   1      755.83      739.75     46.58 o 
   3  23   1      135.93      142.45     29.19 o 
   4  23   1        0.18       -3.78     34.03 o 
   5  23   1       14.58       44.89     33.65 o 
   6  23   1       59.97       57.99     39.91 o 
  -6  24   1       64.65      111.07     45.45 o 
  -5  24   1      445.20      424.42     46.80 o 
  -4  24   1       70.51       89.42     28.48 o 
  -3  24   1      288.02      249.56     41.26 o 
  -2  24   1       27.86       21.97     19.94 o 
  -1  24   1       14.54       24.21     19.78 o 
   0  24   1        7.61       26.76     20.19 o 
   1  24   1      159.64      158.02     29.79 o 
   2  24   1       34.20      106.16     26.41 o 
   3  24   1       57.11       70.84     23.97 o 
   4  24   1      410.73      412.99     66.04 o 
   5  24   1      114.28      145.50     49.08 o 
  -5  25   1       31.71       34.92     35.75 o 
  -4  25   1       17.29       17.22     21.87 o 
  -3  25   1        3.67        4.11     20.27 o 
  -2  25   1       74.32       61.92     25.14 o 
  -1  25   1      223.38      186.73     33.33 o 
   0  25   1       96.27       70.96     25.00 o 
   1  25   1      116.28      111.03     27.99 o 
   2  25   1       66.70       91.31     26.49 o 
   3  25   1       46.53       41.96     22.98 o 
   4  25   1       18.50       10.03     33.61 o 
  -4  26   1        1.16       30.50     24.51 o 
  -3  26   1      419.47      421.41     47.68 o 
  -2  26   1        4.10       33.33     22.15 o 
  -1  26   1       23.70       70.84     25.75 o 
   0  26   1      256.76      233.30     36.44 o 
   1  26   1        1.62       28.41     23.43 o 
   2  26   1        2.02       31.19     21.22 o 
   3  26   1      103.38      109.37     47.12 o 
  -2  27   1        0.45        1.29     22.72 o 
  -1  27   1        8.63       41.48     24.66 o 
   0  27   1      112.22      103.45     28.18 o 
   1  27   1      102.61       70.61     34.28 o 
   2  27   1       38.99       62.13     26.13 o 
 -12   0   2        1.08      128.04     39.07 o 
 -11   0   2      488.42      486.35     63.12 o 
 -10   0   2      106.55      118.00     38.25 o 
  -9   0   2        0.14       49.28     28.84 o 
  -8   0   2      323.34      305.75     31.46 o 
  -7   0   2     1138.95     1125.31     29.34 o 
  -6   0   2       37.31       48.15      8.39 o 
  -5   0   2      705.68      767.25     37.43 o 
  -4   0   2     1289.06     1463.86     60.55 o 
  -3   0   2      352.15      496.19     25.29 o 
  -2   0   2     2253.62     2296.85     32.83 o 
  -1   0   2     5848.43     5837.73     80.23 o 
   0   0   2    22503.60    21002.71    443.18 o 
   1   0   2    51541.13    49190.46    637.88 o 
   2   0   2     2848.66     3052.19     34.90 o 
   3   0   2     8490.40     8090.34     81.18 o 
   4   0   2     8962.41     9060.14     83.67 o 
   5   0   2       99.38       90.00      9.31 o 
   6   0   2      333.35      295.54     21.11 o 
   7   0   2       16.42       13.97     12.09 o 
   8   0   2     1937.55     1871.98     66.29 o 
   9   0   2      159.46      169.30     29.77 o 
  10   0   2      920.69      918.52     79.31 o 
  11   0   2       76.06      179.38     53.03 o 
 -12   1   2       15.73       82.71     28.31 o 
 -11   1   2        4.52       63.59     23.89 o 
 -10   1   2      447.99      442.86     42.02 o 
  -9   1   2        1.22        1.11     18.12 o 
  -8   1   2      344.04      352.49     16.37 o 
  -7   1   2      110.10      105.32      8.67 o 
  -6   1   2      501.99      536.31     12.75 o 
  -5   1   2      399.91      449.93     23.53 o 
  -4   1   2      341.51      390.47      9.56 o 
  -3   1   2      486.84      502.81     13.74 o 
  -2   1   2      378.01      327.14      8.50 o 
  -1   1   2        4.06        0.95      1.38 o 
   0   1   2       13.23       31.86      4.15 o 
   1   1   2    24618.73    23960.25    218.02 o 
   2   1   2     6535.82     6180.88     42.83 o 
   3   1   2      342.36      347.88      9.39 o 
   4   1   2     4384.70     4232.92     33.67 o 
   5   1   2      121.21      136.13      7.33 o 
   6   1   2       92.47       91.78      8.26 o 
   7   1   2      529.74      538.69     20.49 o 
   8   1   2      143.81      110.71     13.79 o 
   9   1   2      227.69      263.68     25.20 o 
  10   1   2       23.62       21.25     27.01 o 
  11   1   2       71.62      113.81     45.68 o 
 -12   2   2       55.28      101.41     28.64 o 
 -11   2   2        4.99       86.13     24.28 o 
 -10   2   2       14.28       36.05     21.18 o 
  -9   2   2      416.86      437.84     47.88 o 
  -8   2   2        4.00        3.54      6.22 o 
  -7   2   2      132.16      103.09      9.19 o 
  -6   2   2      431.35      452.23     11.91 o 
  -5   2   2      448.69      458.11     10.77 o 
  -4   2   2      443.71      443.37     15.51 o 
  -3   2   2     2542.08     2450.56     22.69 o 
  -2   2   2      252.14      226.59      7.69 o 
  -1   2   2      306.70      312.56      6.27 o 
   0   2   2     1105.77     1024.62     11.91 o 
   1   2   2     4181.03     4191.00     28.92 o 
   2   2   2     4354.79     4273.70     32.19 o 
   3   2   2       74.06       45.13      4.18 o 
   4   2   2     1462.81     1423.75     17.28 o 
   5   2   2      835.06      817.50     14.39 o 
   6   2   2       32.48       28.68      6.14 o 
   7   2   2        0.49       11.84      7.39 o 
   8   2   2       82.33       77.02     13.05 o 
   9   2   2        3.04       17.86     13.02 o 
  10   2   2      923.65      856.77     92.97 o 
  11   2   2        5.62       56.94     31.46 o 
 -12   3   2        0.03      121.36     29.00 o 
 -11   3   2       40.27       98.30     26.52 o 
 -10   3   2     1523.08     1537.12     62.21 o 
  -9   3   2      125.36      139.04     20.51 o 
  -8   3   2      153.02      127.72     13.45 o 
  -7   3   2     1840.27     1688.11     25.74 o 
  -6   3   2     1805.35     1732.12     22.82 o 
  -5   3   2      102.84       85.70     12.00 o 
  -4   3   2     5035.48     4700.83     36.60 o 
  -3   3   2      212.64      173.45      7.33 o 
  -2   3   2       67.44       83.96      4.57 o 
  -1   3   2     2304.83     2105.86     19.60 o 
   0   3   2     5556.02     5252.71     47.74 o 
   1   3   2     1184.76     1256.66     11.52 o 
   2   3   2      608.64      544.65     10.05 o 
   3   3   2      493.29      522.79     15.92 o 
   4   3   2     3176.94     3370.54     29.05 o 
   5   3   2      787.67      897.86     15.09 o 
   6   3   2      123.19      132.85      9.15 o 
   7   3   2      136.11      128.89     11.31 o 
   8   3   2        7.67       10.94      9.62 o 
   9   3   2      366.02      408.23     29.50 o 
  10   3   2       22.03       43.55     29.88 o 
  11   3   2     1174.60     1214.23     68.21 o 
 -12   4   2       20.77      135.39     30.76 o 
 -11   4   2      243.30      354.10     39.86 o 
 -10   4   2        2.03       28.12     20.33 o 
  -9   4   2       31.11       26.18     14.52 o 
  -8   4   2      104.26      117.34     17.48 o 
  -7   4   2        6.19        9.50      5.82 o 
  -6   4   2      921.47      921.56     16.58 o 
  -5   4   2      370.84      485.18     21.45 o 
  -4   4   2      224.60      234.83      7.66 o 
  -3   4   2     3222.77     3075.27     28.97 o 
  -2   4   2      575.38      612.89     12.85 o 
  -1   4   2     4102.74     4082.19     34.03 o 
   0   4   2      219.53      257.91      6.49 o 
   1   4   2    18463.65    18090.75    138.84 o 
   2   4   2        8.79       19.26      3.34 o 
   3   4   2       46.51       64.25      4.46 o 
   4   4   2     3775.66     3611.00     30.75 o 
   5   4   2      428.94      392.46     14.57 o 
   6   4   2      619.61      579.56     15.71 o 
   7   4   2      100.06       95.01      9.31 o 
   8   4   2       25.31       18.25     10.48 o 
   9   4   2      177.04      140.11     24.29 o 
  10   4   2      574.76      621.72     56.17 o 
  11   4   2       21.02      101.92     39.57 o 
 -12   5   2        0.05      107.08     27.97 o 
 -11   5   2        4.95       73.76     24.23 o 
 -10   5   2      199.84      254.29     53.63 o 
  -9   5   2      321.51      285.24     25.61 o 
  -8   5   2        0.32       -4.55      7.63 o 
  -7   5   2      129.76      113.81      9.68 o 
  -6   5   2      123.99      117.54      7.45 o 
  -5   5   2      120.21      109.59      6.26 o 
  -4   5   2      419.93      403.03     10.14 o 
  -3   5   2     2140.48     2127.58     21.65 o 
  -2   5   2     2303.79     2253.29     22.81 o 
  -1   5   2     8736.75     8463.33     70.03 o 
   0   5   2     5953.67     5492.45     43.87 o 
   1   5   2     4182.53     3946.38     34.54 o 
   2   5   2    16930.24    16412.93    102.84 o 
   3   5   2       53.71       79.81      5.40 o 
   4   5   2     1181.25     1104.45     15.67 o 
   5   5   2      176.13      191.71      8.83 o 
   6   5   2      329.61      368.62     13.95 o 
   7   5   2        9.87       13.23      6.42 o 
   8   5   2      161.11      115.38     15.08 o 
   9   5   2      326.99      368.07     34.14 o 
  10   5   2      419.17      425.48     48.65 o 
  11   5   2       96.99      143.94     34.41 o 
 -12   6   2       33.93      148.62     46.80 o 
 -11   6   2       19.30      103.17     34.21 o 
 -10   6   2      428.55      502.13     43.83 o 
  -9   6   2        0.01       -7.66     13.74 o 
  -8   6   2     1614.90     1634.36     35.56 o 
  -7   6   2     1189.07     1171.61     25.79 o 
  -6   6   2       23.90       21.12      4.52 o 
  -5   6   2      117.37      108.96      7.05 o 
  -4   6   2     1677.36     1559.09     18.63 o 
  -3   6   2       91.19      113.24      6.05 o 
  -2   6   2     1462.46     1426.85     19.62 o 
  -1   6   2     7032.92     6646.02     58.99 o 
   0   6   2      184.18      179.77     11.31 o 
   1   6   2      253.04      266.97     15.61 o 
   2   6   2        5.35        3.65      3.11 o 
   3   6   2     1907.47     1760.61     20.74 o 
   4   6   2     3355.11     3208.60     29.23 o 
   5   6   2      174.74      219.28      9.52 o 
   6   6   2       45.70       35.14      8.57 o 
   7   6   2      161.20      164.34     15.54 o 
   8   6   2      161.21      151.33     16.76 o 
   9   6   2      297.53      291.99     30.91 o 
  10   6   2      321.67      339.45     43.90 o 
 -11   7   2       37.98       92.49     38.20 o 
 -10   7   2       24.80       76.68     22.94 o 
  -9   7   2      198.27      208.36     23.59 o 
  -8   7   2     1004.68      994.31     28.13 o 
  -7   7   2      966.89      901.86     20.96 o 
  -6   7   2     3081.58     3083.52     32.88 o 
  -5   7   2      665.62      774.55     18.43 o 
  -4   7   2     2298.46     2276.06     23.73 o 
  -3   7   2     5446.28     5595.02     50.17 o 
  -2   7   2     1087.71     1035.99     18.32 o 
  -1   7   2     2772.44     2835.69     33.37 o 
   0   7   2      105.34      111.49      8.36 o 
   1   7   2      941.73      879.22     19.13 o 
   2   7   2      147.03      164.65      9.45 o 
   3   7   2       32.68       35.98      4.77 o 
   4   7   2     4566.23     4768.45     40.53 o 
   5   7   2       65.77       78.43     10.69 o 
   6   7   2      136.15      134.62     15.51 o 
   7   7   2      268.95      295.62     15.51 o 
   8   7   2       80.83       59.93     12.97 o 
   9   7   2      870.46      839.75     43.99 o 
  10   7   2      110.28      109.15     23.61 o 
 -11   8   2        4.63       42.43     35.03 o 
 -10   8   2      113.27      101.01     36.98 o 
  -9   8   2      422.02      425.27     35.66 o 
  -8   8   2       13.84       37.91      9.56 o 
  -7   8   2      174.61      171.34     12.73 o 
  -6   8   2     1025.75     1021.54     20.68 o 
  -5   8   2       70.55       50.41      5.31 o 
  -4   8   2       45.18       51.12      5.40 o 
  -3   8   2     6032.70     6019.64     50.24 o 
  -2   8   2     3254.59     3236.86     38.09 o 
  -1   8   2      708.57      678.08     16.32 o 
   0   8   2      819.60      924.16     19.02 o 
   1   8   2      225.65      302.91     16.01 o 
   2   8   2     5892.11     6132.79     60.40 o 
   3   8   2     2082.03     2285.77     26.92 o 
   4   8   2        0.38        5.54      4.35 o 
   5   8   2      285.95      272.41     11.34 o 
   6   8   2      100.98       93.09      9.04 o 
   7   8   2     2949.01     2791.37     43.19 o 
   8   8   2       62.05       55.66     14.76 o 
   9   8   2      213.28      205.62     27.62 o 
  10   8   2      355.75      357.52     34.96 o 
 -11   9   2       30.14       45.70     35.09 o 
 -10   9   2        0.34       31.63     30.03 o 
  -9   9   2       22.14       36.51     18.71 o 
  -8   9   2      543.47      598.90     31.20 o 
  -7   9   2        7.05        8.95     10.47 o 
  -6   9   2      443.25      448.85     15.20 o 
  -5   9   2     2096.98     2014.99     25.73 o 
  -4   9   2      598.47      601.68     12.18 o 
  -3   9   2      107.40      115.07      8.14 o 
  -2   9   2     3915.99     3814.75     44.59 o 
  -1   9   2       25.78       38.15      4.07 o 
   0   9   2     2435.27     2424.37     34.55 o 
   1   9   2     1807.01     1926.65     31.19 o 
   2   9   2     1249.49     1325.01     20.96 o 
   3   9   2      623.91      633.15     15.38 o 
   4   9   2      886.71      960.17     23.60 o 
   5   9   2       86.87       80.10      7.61 o 
   6   9   2       62.68       56.17      8.85 o 
   7   9   2      415.00      463.22     23.82 o 
   8   9   2       12.38       32.81     18.73 o 
   9   9   2       54.42       58.26     30.95 o 
  10   9   2       60.03      123.22     44.52 o 
 -11  10   2       42.68       62.06     37.59 o 
 -10  10   2        1.80       49.55     29.83 o 
  -9  10   2       23.37       54.54     33.48 o 
  -8  10   2      499.42      537.20     41.95 o 
  -7  10   2     1701.24     1562.78     36.68 o 
  -6  10   2      826.75      845.32     23.27 o 
  -5  10   2        0.93        3.10      4.41 o 
  -4  10   2      299.11      302.00     12.24 o 
  -3  10   2      410.52      412.31     12.98 o 
  -2  10   2        0.46        1.57      4.04 o 
  -1  10   2      320.59      272.17      8.41 o 
   0  10   2      187.82      159.99     10.15 o 
   1  10   2      244.09      190.73     12.02 o 
   2  10   2     2259.95     2247.13     29.51 o 
   3  10   2      925.83      907.37     21.86 o 
   4  10   2       11.77       11.40      8.25 o 
   5  10   2      455.25      452.62     16.03 o 
   6  10   2     1779.90     1765.92     32.55 o 
   7  10   2      254.23      269.62     21.98 o 
   8  10   2      603.40      613.91     33.75 o 
   9  10   2       70.75      123.40     24.23 o 
  10  10   2      256.36      298.38     56.95 o 
 -11  11   2        5.43       73.29     33.39 o 
 -10  11   2       81.21       65.70     34.41 o 
  -9  11   2      102.04      106.83     24.40 o 
  -8  11   2      139.81      148.25     25.18 o 
  -7  11   2      135.78      106.93     18.43 o 
  -6  11   2      454.06      440.47     20.17 o 
  -5  11   2      556.31      537.05     15.14 o 
  -4  11   2      488.55      410.20     16.20 o 
  -3  11   2      223.88      206.29     11.43 o 
  -2  11   2     1631.29     1531.26     26.84 o 
  -1  11   2     1807.76     1755.05     27.46 o 
   0  11   2     1362.36     1338.49     29.09 o 
   1  11   2      554.24      489.78     16.85 o 
   2  11   2      286.84      291.97     12.70 o 
   3  11   2      314.28      374.27     13.98 o 
   4  11   2       57.53       61.07      8.35 o 
   5  11   2      268.62      271.28     15.08 o 
   6  11   2      207.12      240.75     20.94 o 
   7  11   2      857.56      857.68     32.73 o 
   8  11   2       14.09        7.01     13.36 o 
   9  11   2      216.99      304.58     37.67 o 
  10  11   2       44.79      117.82     38.22 o 
 -11  12   2       17.63       20.22     55.11 o 
 -10  12   2        9.07       14.34     29.64 o 
  -9  12   2       28.12       46.32     29.16 o 
  -8  12   2      114.54      110.62     23.22 o 
  -7  12   2       43.56       35.27     12.93 o 
  -6  12   2     2059.13     2031.01     43.68 o 
  -5  12   2      657.32      632.09     23.20 o 
  -4  12   2       90.63       90.06     12.36 o 
  -3  12   2      600.97      643.71     18.79 o 
  -2  12   2     1422.97     1479.14     27.21 o 
  -1  12   2     2407.78     2489.36     29.67 o 
   0  12   2     1941.94     1892.08     32.21 o 
   1  12   2     1181.17     1219.39     31.16 o 
   2  12   2     4134.94     4320.76     67.35 o 
   3  12   2      168.30      129.66     10.83 o 
   4  12   2      203.95      210.79     14.13 o 
   5  12   2      949.58      967.41     25.85 o 
   6  12   2        4.05       -0.80     14.46 o 
   7  12   2        4.58       -8.84     21.79 o 
   8  12   2      383.00      364.23     41.19 o 
   9  12   2       95.75      129.70     27.71 o 
  10  12   2       41.23       96.24     37.57 o 
 -10  13   2      451.29      475.97     48.52 o 
  -9  13   2       63.25       66.55     43.19 o 
  -8  13   2       49.78       43.27     16.03 o 
  -7  13   2     1850.50     1816.32     44.77 o 
  -6  13   2      375.17      337.50     31.62 o 
  -5  13   2     2180.47     2065.57     34.75 o 
  -4  13   2      529.15      513.69     18.80 o 
  -3  13   2      109.88       98.59      9.40 o 
  -2  13   2     2126.93     2208.96     35.35 o 
  -1  13   2       13.98        8.57      3.83 o 
   0  13   2      256.91      254.53     13.25 o 
   1  13   2      129.17      134.11     13.91 o 
   2  13   2      478.38      552.03     33.13 o 
   3  13   2      600.29      614.45     18.91 o 
   4  13   2      264.99      270.97     16.07 o 
   5  13   2      508.96      542.63     26.03 o 
   6  13   2        0.14       30.59     15.39 o 
   7  13   2        0.61      -16.59     16.59 o 
   8  13   2       40.49       62.56     38.79 o 
   9  13   2       28.76       45.13     23.16 o 
 -10  14   2        2.57        4.80     22.48 o 
  -9  14   2       36.95       85.95     49.38 o 
  -8  14   2       41.02       17.33     15.36 o 
  -7  14   2       21.88       30.27     14.95 o 
  -6  14   2      351.15      352.88     23.37 o 
  -5  14   2     3929.27     3853.84     78.29 o 
  -4  14   2      652.48      660.50     21.73 o 
  -3  14   2      178.39      144.96     12.52 o 
  -2  14   2     1085.74     1032.77     28.90 o 
  -1  14   2      580.96      569.97     15.38 o 
   0  14   2     1280.37     1262.14     31.78 o 
   1  14   2      686.39      694.33     21.24 o 
   2  14   2        0.36       -1.72      5.98 o 
   3  14   2      819.00      832.46     22.43 o 
   4  14   2      987.99     1037.27     24.07 o 
   5  14   2        0.90        9.55     17.16 o 
   6  14   2      247.99      231.58     30.88 o 
   7  14   2      324.50      260.15     33.90 o 
   8  14   2        9.18       53.92     22.91 o 
   9  14   2      383.94      362.44     41.60 o 
 -10  15   2      429.25      503.06     50.80 o 
  -9  15   2      152.54      159.02     31.18 o 
  -8  15   2      186.82      172.49     23.88 o 
  -7  15   2      661.23      689.44     53.28 o 
  -6  15   2      233.64      201.75     20.39 o 
  -5  15   2      597.97      596.80     35.30 o 
  -4  15   2     1011.36      958.06     30.19 o 
  -3  15   2      192.12      214.92     16.32 o 
  -2  15   2       32.87       33.26      7.74 o 
  -1  15   2     1397.00     1394.05     32.03 o 
   0  15   2      168.51      185.64     11.48 o 
   1  15   2      767.41      729.87     24.09 o 
   2  15   2      308.50      346.52     16.90 o 
   3  15   2       83.47       83.53     10.52 o 
   4  15   2     3985.27     3811.89     78.75 o 
   5  15   2      432.77      447.72     38.41 o 
   6  15   2       24.45       43.93     19.69 o 
   7  15   2       68.76       58.62     22.89 o 
   8  15   2       90.65      100.81     39.28 o 
   9  15   2       12.78       69.20     44.19 o 
 -10  16   2       42.82       67.93     42.30 o 
  -9  16   2        3.16       45.88     23.14 o 
  -8  16   2       51.08       71.86     18.22 o 
  -7  16   2      466.56      510.10     38.66 o 
  -6  16   2     2633.98     2595.40     62.90 o 
  -5  16   2     1264.31     1191.68     43.81 o 
  -4  16   2       10.11       -2.27      9.06 o 
  -3  16   2       66.06       43.01     13.11 o 
  -2  16   2       22.18       34.55      8.05 o 
  -1  16   2       26.00       29.45      7.15 o 
   0  16   2      447.60      445.37     19.54 o 
   1  16   2      218.82      276.33     16.87 o 
   2  16   2        0.37       -1.93      6.79 o 
   3  16   2        1.84       26.13     11.92 o 
   4  16   2      269.05      312.88     24.76 o 
   5  16   2       97.41      173.64     35.11 o 
   6  16   2       34.68       80.44     36.11 o 
   7  16   2      496.38      556.77     46.92 o 
   8  16   2        1.38       34.70     38.85 o 
   9  16   2        7.04       12.44     31.17 o 
  -9  17   2      162.51      219.18     34.62 o 
  -8  17   2      119.04      118.16     21.86 o 
  -7  17   2      384.79      354.00     32.35 o 
  -6  17   2        1.96       -8.03     11.26 o 
  -5  17   2      408.00      399.29     42.27 o 
  -4  17   2      194.64      206.51     19.51 o 
  -3  17   2      158.40      159.56     19.93 o 
  -2  17   2      350.27      359.31     25.45 o 
  -1  17   2      388.05      400.76     19.92 o 
   0  17   2       60.19       62.53     37.30 o 
   1  17   2       28.06       27.23     10.77 o 
   2  17   2      163.90      149.35     14.75 o 
   3  17   2      538.34      673.36     71.70 o 
   4  17   2       10.83       15.94     12.81 o 
   5  17   2        0.80       13.02     20.32 o 
   6  17   2        2.39       30.68     20.19 o 
   7  17   2      201.89      279.59     87.09 o 
   8  17   2       37.93       97.60     51.76 o 
  -9  18   2       15.63        0.33     24.01 o 
  -8  18   2       10.93       65.65     23.90 o 
  -7  18   2       72.60      109.22     20.61 o 
  -6  18   2        2.15        8.90     13.00 o 
  -5  18   2      248.15      238.93     30.30 o 
  -4  18   2      110.33      109.84     15.57 o 
  -3  18   2      149.54      152.15     19.45 o 
  -2  18   2        1.53       19.16     14.69 o 
  -1  18   2     1673.78     1558.21     56.82 o 
   0  18   2       71.54      129.70     37.57 o 
   1  18   2      335.71      381.48     42.75 o 
   2  18   2     1875.91     1733.17     45.06 o 
   3  18   2       37.21       39.03     13.30 o 
   4  18   2     1467.96     1410.86     74.12 o 
   5  18   2      111.58      141.80     42.30 o 
   6  18   2      246.02      311.82     36.04 o 
   7  18   2      761.63      811.74     48.86 o 
   8  18   2       25.62       85.28     44.60 o 
  -9  19   2      161.51      159.04     39.88 o 
  -8  19   2       60.48       70.49     24.92 o 
  -7  19   2       35.74       20.69     15.33 o 
  -6  19   2       46.08       49.91     16.43 o 
  -5  19   2      224.43      220.66     30.69 o 
  -4  19   2       78.11       88.60     17.32 o 
  -3  19   2       64.54       47.10     14.60 o 
  -2  19   2      280.76      263.54     24.03 o 
  -1  19   2       65.00      112.66     24.36 o 
   0  19   2      657.50      647.36     52.21 o 
   1  19   2      289.09      277.38     30.60 o 
   2  19   2      140.13      116.40     23.00 o 
   3  19   2      594.06      582.66     29.06 o 
   4  19   2      189.85      187.48     27.15 o 
   5  19   2      138.45      152.35     25.83 o 
   6  19   2      146.84      158.28     27.46 o 
   7  19   2      260.29      316.90     43.41 o 
  -8  20   2        4.92       37.57     23.99 o 
  -7  20   2      769.78      823.67     41.03 o 
  -6  20   2       93.59       62.63     17.55 o 
  -5  20   2      265.65      220.09     31.35 o 
  -4  20   2       42.82       97.25     18.83 o 
  -3  20   2       62.40       70.15     17.03 o 
  -2  20   2      177.98      190.94     22.07 o 
  -1  20   2        1.07       33.87     17.88 o 
   0  20   2      995.30      973.16     58.89 o 
   1  20   2      303.18      277.76     31.59 o 
   2  20   2        0.05       -6.84     13.21 o 
   3  20   2      320.22      279.58     32.46 o 
   4  20   2        9.72       39.31     33.53 o 
   5  20   2        3.39       37.68     19.35 o 
   6  20   2       18.03       68.67     58.26 o 
   7  20   2       41.94      105.90     45.16 o 
  -8  21   2      760.87      801.04     56.30 o 
  -7  21   2       58.79      104.00     28.66 o 
  -6  21   2      280.40      348.36     31.61 o 
  -5  21   2      180.78      187.12     29.86 o 
  -4  21   2      638.77      624.48     37.18 o 
  -3  21   2      741.69      697.05     34.34 o 
  -2  21   2       22.78        6.79     15.99 o 
  -1  21   2      673.50      655.12     41.71 o 
   0  21   2       11.22       39.73     18.51 o 
   1  21   2      120.93      134.65     37.74 o 
   2  21   2       76.85       93.92     23.79 o 
   3  21   2        9.13       19.16     17.90 o 
   4  21   2       60.21       11.17     24.67 o 
   5  21   2       32.29       38.62     32.66 o 
   6  21   2       25.47       57.26     22.76 o 
   7  21   2       63.64       96.30     41.67 o 
  -7  22   2       52.11       79.93     25.71 o 
  -6  22   2      405.85      410.30     34.96 o 
  -5  22   2        9.75       16.93     16.24 o 
  -4  22   2       60.14       43.64     22.30 o 
  -3  22   2      323.74      337.80     38.57 o 
  -2  22   2       96.85       78.28     23.81 o 
  -1  22   2      372.50      402.05     40.08 o 
   0  22   2      197.13      162.98     43.62 o 
   1  22   2       76.42       69.98     21.97 o 
   2  22   2      880.29      848.39     48.70 o 
   3  22   2       41.15       64.45     21.84 o 
   4  22   2       12.47       30.19     31.30 o 
   5  22   2        5.79       13.36     30.25 o 
   6  22   2        1.63       23.17     31.99 o 
  -6  23   2       34.26       23.06     17.23 o 
  -5  23   2        9.63       12.02     21.23 o 
  -4  23   2       99.65      107.13     27.56 o 
  -3  23   2       44.00       24.86     20.61 o 
  -2  23   2       11.72       19.11     17.72 o 
  -1  23   2      307.58      322.88     38.10 o 
   0  23   2      153.12      187.43     30.47 o 
   1  23   2       37.01       22.17     18.50 o 
   2  23   2       83.10       83.83     48.11 o 
   3  23   2      238.56      216.08     54.90 o 
   4  23   2       27.10       21.39     30.41 o 
   5  23   2       28.73       54.01     37.05 o 
  -6  24   2       48.24       30.70     36.17 o 
  -5  24   2       54.95       38.22     23.93 o 
  -4  24   2       10.18       38.69     22.85 o 
  -3  24   2        5.47       13.24     21.03 o 
  -2  24   2       72.80      101.90     27.36 o 
  -1  24   2        8.27       50.58     28.77 o 
   0  24   2      369.97      335.58     39.16 o 
   1  24   2       14.42       23.74     19.52 o 
   2  24   2      141.20      118.67     29.86 o 
   3  24   2      696.69      709.11     89.37 o 
   4  24   2       77.25       51.59     35.33 o 
   5  24   2      272.82      321.31     60.79 o 
  -5  25   2       20.28        4.23     31.81 o 
  -4  25   2       28.93       32.10     24.42 o 
  -3  25   2      491.36      472.95     48.29 o 
  -2  25   2       20.05       38.04     32.64 o 
  -1  25   2      551.74      520.65     48.94 o 
   0  25   2        8.81       29.00     32.04 o 
   1  25   2      118.45      197.13     56.89 o 
   2  25   2        0.24       44.81     22.24 o 
   3  25   2       54.61       84.02     40.18 o 
   4  25   2       82.85       72.98     40.54 o 
  -4  26   2       32.76       40.30     32.26 o 
  -3  26   2        4.11       -0.87     22.24 o 
  -2  26   2      169.49      173.95     32.78 o 
  -1  26   2       77.80       77.51     25.62 o 
   0  26   2      217.06      276.42     40.14 o 
   1  26   2       67.29       86.03     25.53 o 
   2  26   2       11.74       21.14     22.74 o 
   3  26   2       67.54       74.34     42.48 o 
  -2  27   2       20.41       46.46     25.28 o 
  -1  27   2        0.03        0.79     21.37 o 
   0  27   2       29.45       29.15     22.68 o 
   1  27   2       27.35       48.44     38.02 o 
 -12   1   3       39.84       86.15     26.06 o 
 -11   1   3      293.41      410.04     41.65 o 
 -10   1   3       36.31       58.40     22.61 o 
  -9   1   3      405.96      422.81     25.51 o 
  -8   1   3     2395.34     2321.99     37.71 o 
  -7   1   3      871.09      820.71     17.79 o 
  -6   1   3     1327.40     1205.13     19.36 o 
  -5   1   3      234.24      271.77      9.96 o 
  -4   1   3     3248.01     3195.67     30.31 o 
  -3   1   3       51.56       62.19      4.70 o 
  -2   1   3     1931.32     1769.97     15.54 o 
  -1   1   3      752.91      744.15     37.43 o 
   0   1   3      954.76     1017.41     19.67 o 
   1   1   3     1289.69     1253.80     13.12 o 
   2   1   3     1069.66     1125.54     14.05 o 
   3   1   3     1198.59     1223.34     13.38 o 
   4   1   3       46.58       56.37      4.44 o 
   5   1   3       71.66       70.83      6.77 o 
   6   1   3      862.39      920.12     17.91 o 
   7   1   3       94.65       83.52     10.71 o 
   8   1   3      143.49      138.03     16.11 o 
   9   1   3      264.77      233.85     24.74 o 
  10   1   3        0.03       38.77     51.68 o 
 -12   2   3     1021.15     1071.06     77.67 o 
 -11   2   3       43.26       75.37     24.08 o 
 -10   2   3       60.32       98.57     24.53 o 
  -9   2   3     2250.52     2179.49     47.29 o 
  -8   2   3       47.69       45.46      8.58 o 
  -7   2   3       24.52       17.07      5.32 o 
  -6   2   3     2313.38     2424.26     27.11 o 
  -5   2   3     1761.13     1861.36     21.41 o 
  -4   2   3     3420.03     3712.08     88.21 o 
  -3   2   3     2770.17     2646.53     24.44 o 
  -2   2   3      164.73      179.17      5.25 o 
  -1   2   3     1464.57     1472.64     30.09 o 
   0   2   3     1437.43     1396.95     20.00 o 
   1   2   3      263.45      305.94      9.06 o 
   2   2   3     4656.55     4564.14     36.76 o 
   3   2   3      361.56      304.11      8.00 o 
   4   2   3      866.23      830.19     13.16 o 
   5   2   3       43.33       21.65      4.66 o 
   6   2   3     1655.26     1572.53     23.23 o 
   7   2   3       14.27       15.40      7.91 o 
   8   2   3      490.06      493.08     25.42 o 
   9   2   3       67.20       43.24     27.84 o 
  10   2   3        3.33       28.07     19.14 o 
 -12   3   3        0.58      103.31     25.93 o 
 -11   3   3      279.51      318.82     73.80 o 
 -10   3   3       38.58       62.26     22.79 o 
  -9   3   3        0.13        7.35     11.80 o 
  -8   3   3      107.60      100.19     10.86 o 
  -7   3   3      122.97      117.80      9.42 o 
  -6   3   3      504.45      513.43     12.35 o 
  -5   3   3      135.45      116.18      6.53 o 
  -4   3   3     8848.87     8859.16     63.34 o 
  -3   3   3      227.24      229.01      7.22 o 
  -2   3   3      363.82      374.30      7.89 o 
  -1   3   3      438.53      423.54      7.55 o 
   0   3   3      553.71      545.24      9.27 o 
   1   3   3       71.48       78.96      5.60 o 
   2   3   3     2478.13     2512.91     27.20 o 
   3   3   3     8400.67     8532.11     60.80 o 
   4   3   3     3945.48     4184.72     34.10 o 
   5   3   3      364.20      359.56     11.32 o 
   6   3   3      321.92      369.61     13.82 o 
   7   3   3       83.53       71.20     14.83 o 
   8   3   3       70.55       52.81     15.18 o 
   9   3   3       34.24       47.48     15.76 o 
  10   3   3      136.38      133.30     28.16 o 
 -12   4   3      230.15      318.71     52.22 o 
 -11   4   3       24.44       73.71     29.60 o 
 -10   4   3       16.49       47.35     20.66 o 
  -9   4   3       83.62       88.95     14.15 o 
  -8   4   3      202.45      204.92     15.36 o 
  -7   4   3        2.18        3.52      5.49 o 
  -6   4   3       99.25      114.08      7.08 o 
  -5   4   3      758.98      722.95     13.16 o 
  -4   4   3      660.19      606.11     12.54 o 
  -3   4   3      204.13      164.14      6.87 o 
  -2   4   3       81.56      100.24      5.60 o 
  -1   4   3     4818.23     4836.87     41.85 o 
   0   4   3        1.20        2.66      2.60 o 
   1   4   3     5030.82     4955.30     41.20 o 
   2   4   3     4853.65     4923.67     37.02 o 
   3   4   3     4074.22     4026.05     34.49 o 
   4   4   3       82.40       92.78      5.81 o 
   5   4   3     1404.02     1320.20     19.86 o 
   6   4   3      536.61      532.59     15.42 o 
   7   4   3        5.47       -4.73      6.07 o 
   8   4   3       85.08       88.97     16.72 o 
   9   4   3        2.24       -2.73     13.15 o 
  10   4   3      118.91      145.01     26.85 o 
 -12   5   3      137.31      166.63     50.12 o 
 -11   5   3      303.36      322.09     37.06 o 
 -10   5   3        2.11       40.23     14.34 o 
  -9   5   3      339.15      344.01     27.09 o 
  -8   5   3      185.15      182.36     15.00 o 
  -7   5   3      327.88      339.86     14.47 o 
  -6   5   3     1244.72     1161.73     17.61 o 
  -5   5   3     1988.88     2034.36     23.30 o 
  -4   5   3     4820.55     4711.25     42.58 o 
  -3   5   3      422.92      329.04      8.57 o 
  -2   5   3      560.01      490.68     10.33 o 
  -1   5   3     8227.33     8215.34     62.79 o 
   0   5   3      925.08      879.22     16.26 o 
   1   5   3     1027.86      916.27     13.73 o 
   2   5   3     1949.16     1975.70     18.60 o 
   3   5   3     1160.56     1238.45     16.68 o 
   4   5   3        4.68       20.75      4.41 o 
   5   5   3      187.93      201.54      9.54 o 
   6   5   3      263.44      260.92     12.67 o 
   7   5   3       91.57       90.76     12.49 o 
   8   5   3      686.02      639.46     35.42 o 
   9   5   3      844.51      900.39     44.34 o 
  10   5   3       87.50       76.53     24.26 o 
 -12   6   3       32.24       95.70     41.76 o 
 -11   6   3       20.88       44.73     41.81 o 
 -10   6   3        7.69       24.13     14.39 o 
  -9   6   3       28.11       41.02     14.12 o 
  -8   6   3       50.35       43.03      9.82 o 
  -7   6   3      392.49      405.02     15.49 o 
  -6   6   3      131.90      172.06     10.98 o 
  -5   6   3     3587.60     3774.52     37.03 o 
  -4   6   3     3342.09     3622.69     40.96 o 
  -3   6   3      550.77      623.19     12.36 o 
  -2   6   3      558.52      557.62     11.44 o 
  -1   6   3    22892.91    23000.23    161.11 o 
   0   6   3        3.34        0.96      2.56 o 
   1   6   3     3400.38     3238.40     31.74 o 
   2   6   3      843.32      791.64     11.89 o 
   3   6   3      935.46      741.11     13.03 o 
   4   6   3     5024.23     5050.96     42.19 o 
   5   6   3       23.40       11.80      5.32 o 
   6   6   3      948.84      933.77     20.05 o 
   7   6   3      431.68      445.95     23.02 o 
   8   6   3      268.93      286.87     25.11 o 
   9   6   3      591.39      524.66     78.22 o 
  10   6   3      104.42       89.66     23.87 o 
 -12   7   3        0.86       51.41     35.71 o 
 -11   7   3      309.33      307.57     54.82 o 
 -10   7   3        1.42       23.37     13.98 o 
  -9   7   3       28.39       54.43     17.27 o 
  -8   7   3      117.92      116.90     12.43 o 
  -7   7   3      476.10      457.76     19.36 o 
  -6   7   3        0.98       -0.34      4.49 o 
  -5   7   3       55.45       44.73      6.19 o 
  -4   7   3     1414.51     1477.90     20.36 o 
  -3   7   3     1895.66     1920.33     23.58 o 
  -2   7   3       14.34       23.01      3.91 o 
  -1   7   3     1230.62     1229.96     18.19 o 
   0   7   3     3999.90     3982.46     36.16 o 
   1   7   3      861.33      869.25     13.87 o 
   2   7   3     9039.18     9005.83     63.72 o 
   3   7   3     8173.71     8642.58     63.61 o 
   4   7   3     1198.37     1215.07     18.03 o 
   5   7   3     1374.26     1294.02     22.96 o 
   6   7   3      443.94      420.93     15.77 o 
   7   7   3       65.69       50.96     11.95 o 
   8   7   3      570.85      526.68     36.97 o 
   9   7   3       33.90       31.12     19.56 o 
  10   7   3       57.85       94.25     25.61 o 
 -12   8   3      460.90      398.02     69.01 o 
 -11   8   3      474.49      444.52     64.28 o 
 -10   8   3      161.95      213.51     46.32 o 
  -9   8   3      564.63      547.91     30.50 o 
  -8   8   3        1.32        1.36      8.44 o 
  -7   8   3     3987.93     3733.60     48.04 o 
  -6   8   3       87.55       80.08      7.50 o 
  -5   8   3        0.03       -1.09      3.55 o 
  -4   8   3     3278.09     3301.61     33.93 o 
  -3   8   3      130.67      139.29      9.27 o 
  -2   8   3     2029.39     2077.97     28.57 o 
  -1   8   3      329.55      334.39      9.37 o 
   0   8   3       28.70       26.31      3.90 o 
   1   8   3       11.52       19.57      5.66 o 
   2   8   3     1860.32     1980.78     28.45 o 
   3   8   3     1322.83     1249.38     23.49 o 
   4   8   3      472.19      515.94     17.78 o 
   5   8   3       28.83       33.52      7.91 o 
   6   8   3      897.52      839.30     26.67 o 
   7   8   3       14.95        1.96     14.08 o 
   8   8   3       50.70       28.65     18.56 o 
   9   8   3      305.49      353.34     43.16 o 
  10   8   3       90.79      145.20     27.90 o 
 -11   9   3       88.99      142.88     41.45 o 
 -10   9   3      335.60      401.03     59.71 o 
  -9   9   3       43.59       39.99     20.99 o 
  -8   9   3     1026.44      990.34     46.51 o 
  -7   9   3      472.19      450.79     17.92 o 
  -6   9   3      185.92      171.46     10.98 o 
  -5   9   3     1094.13      991.81     18.11 o 
  -4   9   3     1336.13     1311.12     19.00 o 
  -3   9   3        1.55       -0.07      3.85 o 
  -2   9   3     2149.67     2065.04     30.13 o 
  -1   9   3     6777.09     6984.60     55.28 o 
   0   9   3      897.70      873.72     15.21 o 
   1   9   3      438.45      399.17     11.14 o 
   2   9   3     4326.90     4575.32     49.30 o 
   3   9   3      664.74      654.75     14.14 o 
   4   9   3      109.45      102.36      9.08 o 
   5   9   3     1335.17     1272.80     23.35 o 
   6   9   3      934.40      922.76     28.04 o 
   7   9   3      217.86      215.64     18.68 o 
   8   9   3       39.91       55.92     20.76 o 
   9   9   3      276.94      339.04     34.26 o 
  10   9   3        0.95       40.58     20.27 o 
 -11  10   3      213.43      179.94     48.09 o 
 -10  10   3      105.84      109.98     37.80 o 
  -9  10   3       84.75       53.98     19.62 o 
  -8  10   3      515.02      531.16     53.08 o 
  -7  10   3     1061.01     1025.33     31.27 o 
  -6  10   3      147.76      155.64     13.49 o 
  -5  10   3      121.59      124.40      7.96 o 
  -4  10   3      847.56      854.59     20.81 o 
  -3  10   3      106.97      120.46     11.43 o 
  -2  10   3     1407.84     1419.93     25.26 o 
  -1  10   3      759.18      759.79     14.33 o 
   0  10   3       10.21        8.71      7.57 o 
   1  10   3      549.09      561.36     20.69 o 
   2  10   3     2706.71     2702.08     35.55 o 
   3  10   3      268.17      225.59     12.34 o 
   4  10   3      136.59      176.80     11.34 o 
   5  10   3       23.94       23.24      7.48 o 
   6  10   3       75.44       66.81     19.41 o 
   7  10   3        1.11       -5.27     12.60 o 
   8  10   3        5.05       18.95     17.60 o 
   9  10   3       46.25       81.41     23.39 o 
  10  10   3       28.21       24.15     29.42 o 
 -11  11   3        0.59       74.29     39.65 o 
 -10  11   3      386.29      376.04     59.09 o 
  -9  11   3      341.52      300.91     34.42 o 
  -8  11   3       21.80        0.96     15.22 o 
  -7  11   3      276.16      304.56     20.90 o 
  -6  11   3      128.44      137.01     12.35 o 
  -5  11   3      790.63      775.06     23.53 o 
  -4  11   3     2362.92     2369.84     37.24 o 
  -3  11   3      182.19      244.55     13.68 o 
  -2  11   3      376.22      385.17     16.52 o 
  -1  11   3     2520.18     2648.16     30.61 o 
   0  11   3        1.09       11.96      7.53 o 
   1  11   3     1084.57     1001.36     27.83 o 
   2  11   3      326.74      349.01     19.67 o 
   3  11   3      721.06      702.46     18.08 o 
   4  11   3       42.48       32.62     10.59 o 
   5  11   3      256.56      292.48     25.73 o 
   6  11   3       25.37       24.32     10.71 o 
   7  11   3       53.78       63.45     16.08 o 
   8  11   3       12.76       39.19     15.37 o 
   9  11   3       86.04       62.09     23.71 o 
 -11  12   3        0.51       35.00     29.86 o 
 -10  12   3       63.80       90.99     33.83 o 
  -9  12   3      262.37      244.90     32.57 o 
  -8  12   3      177.26      149.07     28.11 o 
  -7  12   3       12.67        6.08     13.19 o 
  -6  12   3     1152.70     1054.04     27.94 o 
  -5  12   3      194.14      217.56     14.46 o 
  -4  12   3      248.19      234.93     14.04 o 
  -3  12   3     6576.82     6419.50     69.39 o 
  -2  12   3     1162.36     1146.88     24.00 o 
  -1  12   3     2649.72     2464.64     39.25 o 
   0  12   3      460.26      401.16     20.85 o 
   1  12   3      575.81      549.96     21.21 o 
   2  12   3     1214.38     1189.06     23.87 o 
   3  12   3     1052.41     1111.85     23.82 o 
   4  12   3      650.58      602.89     22.11 o 
   5  12   3       29.40       29.10     11.31 o 
   6  12   3      745.13      786.43     31.04 o 
   7  12   3     1689.38     1623.42     51.86 o 
   8  12   3       84.41      133.09     28.04 o 
   9  12   3      523.02      523.66     75.75 o 
 -11  13   3       40.29       55.64     36.87 o 
 -10  13   3       78.77      172.22     44.44 o 
  -9  13   3       28.78       21.80     17.91 o 
  -8  13   3      365.79      384.68     36.80 o 
  -7  13   3      577.20      527.70     36.92 o 
  -6  13   3      343.72      324.36     24.91 o 
  -5  13   3       32.20       18.32      7.07 o 
  -4  13   3     1806.09     1884.20     32.26 o 
  -3  13   3      744.64      744.35     21.08 o 
  -2  13   3      139.93      119.91     10.22 o 
  -1  13   3      732.25      779.67     16.73 o 
   0  13   3      232.32      268.45     11.89 o 
   1  13   3     3939.93     3876.88     55.15 o 
   2  13   3        1.04        4.57      6.01 o 
   3  13   3     1309.85     1262.01     26.35 o 
   4  13   3       22.42       -2.20     19.01 o 
   5  13   3       35.29       50.04     13.31 o 
   6  13   3     1664.01     1605.69     48.52 o 
   7  13   3      139.65      152.13     28.93 o 
   8  13   3      388.88      373.17     56.82 o 
   9  13   3        1.81       38.12     32.10 o 
 -10  14   3       19.43       31.48     23.99 o 
  -9  14   3       79.65       67.48     19.63 o 
  -8  14   3        4.17      -15.46     17.55 o 
  -7  14   3      192.64      193.38     22.95 o 
  -6  14   3     1216.46     1127.46     34.38 o 
  -5  14   3      434.76      452.37     21.22 o 
  -4  14   3     1058.21     1061.34     27.59 o 
  -3  14   3     3770.53     3779.29     66.75 o 
  -2  14   3     2028.62     1999.08     34.51 o 
  -1  14   3      244.53      255.25     20.81 o 
   0  14   3      447.26      379.93     13.93 o 
   1  14   3     1055.16     1007.56     26.26 o 
   2  14   3        0.24       -0.40      6.00 o 
   3  14   3      909.95      875.46     27.14 o 
   4  14   3       99.26      112.02     17.86 o 
   5  14   3       72.95       85.41     14.72 o 
   6  14   3       17.13       11.04     18.05 o 
   7  14   3      563.97      550.91     47.17 o 
   8  14   3       15.98       30.94     39.57 o 
   9  14   3        0.00      114.67     40.74 o 
 -10  15   3        6.37        7.26     26.01 o 
  -9  15   3        1.76        1.43     14.74 o 
  -8  15   3        0.40        0.25     13.73 o 
  -7  15   3        1.30       -4.52     12.35 o 
  -6  15   3      787.88      727.04     32.94 o 
  -5  15   3      307.38      303.89     25.42 o 
  -4  15   3       51.82       52.64     10.52 o 
  -3  15   3      564.74      527.98     19.22 o 
  -2  15   3     1237.28     1152.59     26.44 o 
  -1  15   3       55.22       39.68      8.06 o 
   0  15   3       27.62       12.99      6.32 o 
   1  15   3      235.66      235.50     24.10 o 
   2  15   3      434.23      431.01     17.86 o 
   3  15   3        2.14       -9.80     12.03 o 
   4  15   3      882.00      834.79     34.42 o 
   5  15   3      305.99      336.16     35.51 o 
   6  15   3      512.10      528.15     44.54 o 
   7  15   3      730.23      712.26     45.17 o 
   8  15   3        2.85       65.26     43.12 o 
 -10  16   3      129.56      170.46     35.30 o 
  -9  16   3       79.74       89.69     20.73 o 
  -8  16   3      178.53      208.66     26.05 o 
  -7  16   3        0.19       17.34     13.63 o 
  -6  16   3      165.81      170.11     21.62 o 
  -5  16   3      828.46      825.47     34.85 o 
  -4  16   3       48.33       59.64     12.73 o 
  -3  16   3        6.72       11.19      9.13 o 
  -2  16   3      144.82      148.75     12.82 o 
  -1  16   3       25.94       11.59      6.64 o 
   0  16   3       84.85       86.72     10.90 o 
   1  16   3     1011.29      936.39     26.66 o 
   2  16   3     1161.60     1151.62     51.08 o 
   3  16   3        8.57       35.80     17.84 o 
   4  16   3      577.22      600.41     37.01 o 
   5  16   3      353.25      409.44     38.21 o 
   6  16   3      119.95      142.91     52.13 o 
   7  16   3       31.29       57.82     22.77 o 
   8  16   3       13.23       42.78     68.13 o 
  -9  17   3      157.83      183.61     33.83 o 
  -8  17   3       10.79       25.36     24.04 o 
  -7  17   3      391.62      442.32     45.79 o 
  -6  17   3      296.49      310.97     32.86 o 
  -5  17   3        0.24       39.06     18.01 o 
  -4  17   3       96.86       88.00     17.54 o 
  -3  17   3      201.54      197.36     26.96 o 
  -2  17   3     1585.16     1595.73     33.33 o 
  -1  17   3       81.98       57.99     11.84 o 
   0  17   3        2.50       -2.08      6.36 o 
   1  17   3      157.99      133.76     24.94 o 
   2  17   3      426.57      411.52     24.16 o 
   3  17   3      615.88      594.05     69.26 o 
   4  17   3      213.29      211.94     27.73 o 
   5  17   3        2.00       18.22     22.93 o 
   6  17   3        6.23       55.70     59.03 o 
   7  17   3       16.82       65.71     37.83 o 
   8  17   3       56.22       83.92     25.99 o 
  -9  18   3      106.75      120.91     30.20 o 
  -8  18   3       27.13       26.03     16.79 o 
  -7  18   3       11.44       21.57     14.94 o 
  -6  18   3       40.10       71.17     17.41 o 
  -5  18   3      780.80      797.26     44.64 o 
  -4  18   3      715.66      749.99     34.48 o 
  -3  18   3       23.83       24.08     13.21 o 
  -2  18   3       78.08       87.88     22.30 o 
  -1  18   3      362.22      339.17     22.72 o 
   0  18   3      167.56      167.20     24.81 o 
   1  18   3        1.26       -2.90     13.74 o 
   2  18   3      466.64      347.45     33.93 o 
   3  18   3        5.59       45.18     13.67 o 
   4  18   3      189.75      212.89     28.75 o 
   5  18   3        0.77       11.62     32.49 o 
   6  18   3       19.08       49.52     19.65 o 
   7  18   3       49.49      120.50     86.03 o 
  -9  19   3       41.45       71.23     30.90 o 
  -8  19   3      361.07      383.52     35.43 o 
  -7  19   3      287.23      294.23     29.58 o 
  -6  19   3      125.34      113.09     20.31 o 
  -5  19   3      575.80      579.28     46.87 o 
  -4  19   3      170.28      147.88     21.66 o 
  -3  19   3      392.30      493.91     34.13 o 
  -2  19   3      637.59      598.57     66.19 o 
  -1  19   3        7.23       15.62     14.82 o 
   0  19   3       12.86        9.40     14.02 o 
   1  19   3       36.08       36.26     20.36 o 
   2  19   3      303.14      216.96     27.62 o 
   3  19   3        8.48       27.27     25.05 o 
   4  19   3       33.85       38.44     18.47 o 
   5  19   3       53.56       91.12     60.77 o 
   6  19   3      250.64      301.36     43.43 o 
   7  19   3       41.21      116.38     63.04 o 
  -8  20   3       24.12       24.97     31.76 o 
  -7  20   3      101.15      102.77     25.33 o 
  -6  20   3       30.65       39.89     16.33 o 
  -5  20   3        6.74       13.83     17.52 o 
  -4  20   3       48.48       49.30     17.27 o 
  -3  20   3       97.73       69.03     17.42 o 
  -2  20   3      399.37      412.81     30.45 o 
  -1  20   3       75.19       13.82     21.39 o 
   0  20   3       51.36       81.96     24.34 o 
   1  20   3     1130.92     1021.09     49.12 o 
   2  20   3       12.15       16.36     17.51 o 
   3  20   3       24.81       12.26     27.54 o 
   4  20   3      603.33      501.25     64.95 o 
   5  20   3      108.14      134.02     57.99 o 
   6  20   3       45.49      111.32     57.11 o 
   7  20   3        5.16       43.49     36.62 o 
  -8  21   3      222.70      192.65     27.87 o 
  -7  21   3       91.69       75.90     20.54 o 
  -6  21   3       75.80       52.82     18.92 o 
  -5  21   3       38.20       21.97     20.15 o 
  -4  21   3      160.80      134.45     21.94 o 
  -3  21   3      271.55      248.11     26.37 o 
  -2  21   3      315.10      359.53     37.90 o 
  -1  21   3       32.24       16.45     17.92 o 
   0  21   3       45.04       46.91     18.86 o 
   1  21   3       28.47       53.98     20.40 o 
   2  21   3      356.86      281.37     33.14 o 
   3  21   3      428.94      459.09     65.03 o 
   4  21   3       59.57       17.82     29.17 o 
   5  21   3      185.97      147.61     44.71 o 
   6  21   3       64.27       84.61     38.77 o 
  -7  22   3        6.07       30.86     18.35 o 
  -6  22   3        5.58       -2.61     14.93 o 
  -5  22   3       58.35       72.06     24.35 o 
  -4  22   3      168.66      188.09     25.41 o 
  -3  22   3       10.18       24.63     24.35 o 
  -2  22   3       32.30       28.38     18.46 o 
  -1  22   3      104.08       82.70     22.86 o 
   0  22   3       48.76       92.42     23.67 o 
   1  22   3       26.34       19.05     30.38 o 
   2  22   3      750.24      715.55     48.71 o 
   3  22   3        1.26       -5.36     25.88 o 
   4  22   3      255.33      171.37     45.50 o 
   5  22   3      184.39      169.97     44.94 o 
  -7  23   3       63.65       56.69     21.39 o 
  -6  23   3      483.70      504.97     39.48 o 
  -5  23   3      514.96      566.53     74.12 o 
  -4  23   3       84.09      107.77     28.52 o 
  -3  23   3      224.53      232.94     35.20 o 
  -2  23   3       45.43       39.43     20.70 o 
  -1  23   3      944.03      815.68     49.29 o 
   0  23   3        1.67        3.87     17.60 o 
   1  23   3       15.54       30.24     18.77 o 
   2  23   3      170.43      146.04     27.83 o 
   3  23   3        0.09       12.06     27.67 o 
   4  23   3      346.01      315.48     59.12 o 
   5  23   3       73.22      126.77     44.39 o 
  -6  24   3        0.01        5.57     20.00 o 
  -5  24   3       57.80       33.96     33.44 o 
  -4  24   3      466.80      496.60     49.45 o 
  -3  24   3        0.27       -1.53     28.13 o 
  -2  24   3       34.87       64.70     24.47 o 
  -1  24   3      184.93      217.58     33.44 o 
   0  24   3        5.57       -0.96     18.12 o 
   1  24   3      361.63      347.84     40.57 o 
   2  24   3        0.85       33.64     21.61 o 
   3  24   3      136.14      161.65     46.19 o 
   4  24   3      307.40      279.88     57.53 o 
  -5  25   3      161.56      209.11     50.35 o 
  -4  25   3       74.27       62.97     32.08 o 
  -3  25   3        7.95        0.86     21.55 o 
  -2  25   3        3.84       18.81     21.04 o 
  -1  25   3        1.01       14.90     28.59 o 
   0  25   3        7.31       16.67     18.66 o 
   1  25   3        1.90       41.44     22.32 o 
   2  25   3        0.41       18.36     30.89 o 
   3  25   3        6.52        8.58     31.11 o 
  -4  26   3       31.53       53.63     28.47 o 
  -3  26   3       22.54       66.03     26.99 o 
  -2  26   3      195.53      173.91     34.31 o 
  -1  26   3       18.59       35.20     24.47 o 
   0  26   3       36.06       48.89     25.33 o 
   1  26   3       80.38       73.78     24.78 o 
   2  26   3       87.67       56.03     37.99 o 
  -2  27   3        0.27        9.36     32.07 o 
  -1  27   3        2.99       27.33     24.02 o 
   0  27   3       11.98       36.22     24.23 o 
 -12   0   4       22.35       72.67     35.98 o 
 -11   0   4      340.55      426.62     59.23 o 
 -10   0   4        1.81       24.13     16.08 o 
  -9   0   4       32.67       51.70     17.02 o 
  -8   0   4      290.07      285.72     22.18 o 
  -7   0   4      106.06       86.77     12.82 o 
  -6   0   4     2709.80     2822.33     39.96 o 
  -5   0   4     1300.37     1434.73     28.35 o 
  -4   0   4     1156.52     1166.86     49.76 o 
  -3   0   4      211.75      216.81      8.87 o 
  -2   0   4     1377.78     1408.29     24.23 o 
  -1   0   4      132.48      157.22      8.08 o 
   0   0   4     9735.41     9672.17    114.07 o 
   1   0   4     2416.34     2512.26     33.66 o 
   2   0   4      351.24      378.32     10.37 o 
   3   0   4       30.47       38.48     12.26 o 
   4   0   4     6014.17     5951.26     60.41 o 
   5   0   4       30.69       17.39      7.46 o 
   6   0   4     1286.94     1115.24     30.98 o 
   7   0   4       18.67        8.88     13.18 o 
   8   0   4       66.61       60.75     23.80 o 
   9   0   4       44.19       67.70     25.59 o 
  10   0   4       11.46       17.76     23.27 o 
 -12   1   4      143.59      227.14     34.13 o 
 -11   1   4       15.02       30.73     20.13 o 
 -10   1   4     1254.41     1245.30     37.55 o 
  -9   1   4     1847.70     1770.22     41.68 o 
  -8   1   4        9.55        5.35      6.71 o 
  -7   1   4      252.37      251.80     13.79 o 
  -6   1   4     5555.57     5618.08     46.37 o 
  -5   1   4      891.52     1050.56     16.92 o 
  -4   1   4     8955.93     8882.42     64.26 o 
  -3   1   4        0.17        5.82      2.52 o 
  -2   1   4      952.47     1022.70     11.76 o 
  -1   1   4     4304.77     4410.10    140.73 o 
   0   1   4     2891.18     2836.33     31.49 o 
   1   1   4     4025.10     3959.64     33.33 o 
   2   1   4       76.96      100.06     16.18 o 
   3   1   4     1067.23      956.90     14.81 o 
   4   1   4     1288.91     1300.46     15.54 o 
   5   1   4        1.36        4.65      4.88 o 
   6   1   4       69.92       63.97      7.67 o 
   7   1   4       55.73       57.39      9.95 o 
   8   1   4        6.57       18.74     12.95 o 
   9   1   4       49.48       47.73     16.42 o 
  10   1   4        0.01       49.23     34.67 o 
 -12   2   4      269.89      323.29     39.65 o 
 -11   2   4        2.67       31.12     22.78 o 
 -10   2   4        6.67       19.72     11.03 o 
  -9   2   4      129.83      139.51     16.09 o 
  -8   2   4      407.47      392.10     18.20 o 
  -7   2   4     1593.18     1618.27     28.60 o 
  -6   2   4      243.01      255.37     15.80 o 
  -5   2   4      770.28      796.05     13.75 o 
  -4   2   4     2524.78     2665.05     26.96 o 
  -3   2   4     7039.11     7042.09     47.60 o 
  -2   2   4       11.65       12.10      2.56 o 
  -1   2   4     4025.87     3954.23     63.84 o 
   0   2   4       58.12       56.18      9.03 o 
   1   2   4     1017.48      984.09     12.85 o 
   2   2   4     2146.82     2071.99     21.89 o 
   3   2   4       78.02       57.24      4.89 o 
   4   2   4     1620.45     1595.58     19.98 o 
   5   2   4      775.81      809.90     23.94 o 
   6   2   4      301.95      288.31     14.66 o 
   7   2   4      145.00      143.05     13.36 o 
   8   2   4       65.17       57.24     15.83 o 
   9   2   4        8.57        8.95     14.36 o 
  10   2   4       35.63       71.66     24.83 o 
 -12   3   4      202.09      268.00     36.70 o 
 -11   3   4       54.17       72.42     30.61 o 
 -10   3   4      160.16      189.45     22.53 o 
  -9   3   4        2.50       -8.49      8.49 o 
  -8   3   4       61.34       66.78     10.15 o 
  -7   3   4       41.28       39.00      8.34 o 
  -6   3   4     2879.06     2713.34     31.05 o 
  -5   3   4        7.87       17.01      3.94 o 
  -4   3   4      524.72      498.60     15.02 o 
  -3   3   4     1030.54      963.01     12.57 o 
  -2   3   4     1988.91     1945.31     21.21 o 
  -1   3   4     1271.76     1225.63     25.92 o 
   0   3   4       69.23       67.77      4.02 o 
   1   3   4       68.07       65.49      4.13 o 
   2   3   4      820.54     1085.85     15.06 o 
   3   3   4     1296.80     1284.55     17.86 o 
   4   3   4      372.83      428.18     11.41 o 
   5   3   4      561.25      510.77     12.85 o 
   6   3   4       38.23       42.91      7.60 o 
   7   3   4        1.46        8.76      8.59 o 
   8   3   4        2.28        4.93     13.39 o 
   9   3   4        7.27       -8.72     13.44 o 
  10   3   4      159.93      160.61     30.17 o 
 -12   4   4       21.28       83.90     25.47 o 
 -11   4   4      260.53      334.96     42.40 o 
 -10   4   4      645.09      664.20     35.31 o 
  -9   4   4      642.94      628.64     25.66 o 
  -8   4   4      503.75      481.12     19.94 o 
  -7   4   4      750.92      707.17     19.10 o 
  -6   4   4      136.15      172.11      9.83 o 
  -5   4   4      426.61      494.74     12.56 o 
  -4   4   4     5890.92     6279.79     49.65 o 
  -3   4   4     2258.47     2231.09     21.89 o 
  -2   4   4     2678.60     2715.15     27.18 o 
  -1   4   4     1849.96     1852.31     23.73 o 
   0   4   4     3942.98     3791.79     38.60 o 
   1   4   4     2887.67     2703.47     28.09 o 
   2   4   4     2979.52     2907.10     25.40 o 
   3   4   4      300.78      213.92      8.18 o 
   4   4   4     1076.15     1066.69     19.32 o 
   5   4   4      197.61      188.14     10.13 o 
   6   4   4      626.13      578.19     17.87 o 
   7   4   4       87.94       74.66     19.32 o 
   8   4   4     1198.86     1212.17     41.17 o 
   9   4   4        1.18       14.11     15.59 o 
  10   4   4        1.10        0.10     18.21 o 
 -12   5   4      167.13      270.00     56.90 o 
 -11   5   4       94.40      146.37     40.75 o 
 -10   5   4        7.05       27.09     15.95 o 
  -9   5   4      410.60      432.65     25.29 o 
  -8   5   4      112.03       97.98     11.57 o 
  -7   5   4       89.73      106.37      9.65 o 
  -6   5   4      850.47      879.11     18.19 o 
  -5   5   4     2905.37     3037.15     33.71 o 
  -4   5   4      317.74      378.56      9.74 o 
  -3   5   4      197.64      210.35      6.92 o 
  -2   5   4      425.07      429.88     10.18 o 
  -1   5   4      113.16      136.03      5.44 o 
   0   5   4     1270.28     1253.29     18.53 o 
   1   5   4      368.74      399.26      9.44 o 
   2   5   4      194.86      172.77      7.15 o 
   3   5   4     1204.65     1186.60     19.63 o 
   4   5   4      118.53      144.37      8.59 o 
   5   5   4     1495.75     1435.16     24.08 o 
   6   5   4        2.94       11.56     10.47 o 
   7   5   4       22.64       39.99     12.75 o 
   8   5   4      366.55      411.79     34.07 o 
   9   5   4        7.00       13.74     15.28 o 
  10   5   4       13.34       54.24     22.92 o 
 -12   6   4       20.59       45.54     32.51 o 
 -11   6   4       25.61       62.58     35.23 o 
 -10   6   4      252.60      295.67     26.94 o 
  -9   6   4      435.81      442.52     23.94 o 
  -8   6   4       54.06       33.38      9.85 o 
  -7   6   4      227.01      219.52     13.02 o 
  -6   6   4     2338.91     2362.38     31.15 o 
  -5   6   4       34.78       38.77      5.14 o 
  -4   6   4     1059.31     1016.25     16.58 o 
  -3   6   4     3425.77     3460.84     36.14 o 
  -2   6   4     3241.65     3100.30     31.38 o 
  -1   6   4      879.39      857.30     13.18 o 
   0   6   4      207.05      257.20     10.70 o 
   1   6   4      363.66      404.19     10.39 o 
   2   6   4     1829.72     1855.16     21.27 o 
   3   6   4     1908.00     1842.94     20.22 o 
   4   6   4       16.05       14.51      4.38 o 
   5   6   4      212.57      193.95     11.18 o 
   6   6   4      294.30      276.52     18.75 o 
   7   6   4     1879.93     1801.86     46.32 o 
   8   6   4       16.65        5.31     14.72 o 
   9   6   4      204.22      227.60     46.32 o 
  10   6   4        0.01       16.38     21.54 o 
 -12   7   4      117.32      140.09     46.58 o 
 -11   7   4      963.06      992.10     78.75 o 
 -10   7   4       45.48       36.19     25.43 o 
  -9   7   4      869.49      840.76     28.98 o 
  -8   7   4     1525.85     1448.36     35.49 o 
  -7   7   4      295.27      306.69     15.32 o 
  -6   7   4     1689.63     1601.55     31.73 o 
  -5   7   4     2697.29     2780.70     37.67 o 
  -4   7   4      747.27      662.35     13.36 o 
  -3   7   4     4163.67     4125.69     41.71 o 
  -2   7   4     1749.75     1716.10     21.92 o 
  -1   7   4       11.06        2.74      2.68 o 
   0   7   4        2.47       -1.52      3.64 o 
   1   7   4     6948.75     7196.77     79.76 o 
   2   7   4      397.13      373.99      9.49 o 
   3   7   4        6.74        5.30      3.28 o 
   4   7   4       87.94       92.80      7.08 o 
   5   7   4       16.28       10.85      6.03 o 
   6   7   4     1150.03     1160.31     33.70 o 
   7   7   4       15.94       18.62     17.52 o 
   8   7   4      379.97      325.67     27.41 o 
   9   7   4        5.31       17.42     23.29 o 
 -12   8   4       20.85       48.11     36.06 o 
 -11   8   4       23.59       35.39     34.32 o 
 -10   8   4       25.10       32.55     17.67 o 
  -9   8   4       39.74       39.73     18.07 o 
  -8   8   4       26.28       18.88      8.98 o 
  -7   8   4       16.95       16.23      6.47 o 
  -6   8   4       50.93       42.65      7.06 o 
  -5   8   4       21.83        9.83      4.02 o 
  -4   8   4      410.91      467.26     11.35 o 
  -3   8   4    11514.39    11892.17     95.16 o 
  -2   8   4      547.84      614.66     17.08 o 
  -1   8   4        3.69        3.21      3.27 o 
   0   8   4      322.99      359.78      9.28 o 
   1   8   4      313.12      459.98     13.61 o 
   2   8   4       42.73       43.05      4.63 o 
   3   8   4      282.07      291.22     14.52 o 
   4   8   4      399.30      424.12     13.24 o 
   5   8   4      161.19      156.82     15.90 o 
   6   8   4      617.13      608.94     24.21 o 
   7   8   4       34.32       29.38     13.58 o 
   8   8   4      363.72      327.47     48.05 o 
   9   8   4        0.03       28.47     19.66 o 
 -11   9   4      578.08      474.09     68.63 o 
 -10   9   4       89.67       61.01     21.90 o 
  -9   9   4       42.72       32.13     17.33 o 
  -8   9   4      486.44      464.36     35.71 o 
  -7   9   4       56.50       47.55      7.92 o 
  -6   9   4      350.02      356.82     13.80 o 
  -5   9   4      266.79      285.83     11.06 o 
  -4   9   4      124.54      145.45     10.44 o 
  -3   9   4      117.73      121.87      7.40 o 
  -2   9   4     2495.49     2616.50     26.83 o 
  -1   9   4       24.95       20.23      4.21 o 
   0   9   4      789.20      755.02     15.33 o 
   1   9   4     5559.83     5626.16     83.85 o 
   2   9   4      188.15      156.27      6.85 o 
   3   9   4       19.46       21.66      4.71 o 
   4   9   4       50.24       74.53      8.66 o 
   5   9   4        3.45        6.26      7.91 o 
   6   9   4       72.11       62.19     11.71 o 
   7   9   4      776.84      702.15     33.57 o 
   8   9   4      142.49      101.43     23.31 o 
   9   9   4       27.14       65.19     38.45 o 
 -11  10   4        4.99       42.11     33.33 o 
 -10  10   4       39.39       51.05     20.22 o 
  -9  10   4       12.34       33.98     17.17 o 
  -8  10   4        2.21       -0.93     10.04 o 
  -7  10   4     1998.90     1894.51     42.39 o 
  -6  10   4      100.20       99.74     10.70 o 
  -5  10   4      841.38      858.55     16.64 o 
  -4  10   4       77.52       89.08     11.02 o 
  -3  10   4       95.78       90.53      7.69 o 
  -2  10   4       21.00       30.65      5.28 o 
  -1  10   4      750.90      730.64     14.55 o 
   0  10   4       77.93       84.70      6.29 o 
   1  10   4     1615.42     1557.13     19.05 o 
   2  10   4        0.15        6.01      3.89 o 
   3  10   4      505.38      521.30     18.01 o 
   4  10   4     1423.20     1410.05     34.50 o 
   5  10   4     2292.64     2190.07     41.03 o 
   6  10   4        0.09        6.14     11.34 o 
   7  10   4        4.39       17.36     11.15 o 
   8  10   4        0.39       24.04     18.36 o 
   9  10   4      958.75      998.68     48.74 o 
 -11  11   4       72.99      134.90     45.88 o 
 -10  11   4        1.00       24.47     18.21 o 
  -9  11   4      441.78      362.04     36.44 o 
  -8  11   4        5.57       13.34     13.92 o 
  -7  11   4      496.55      466.01     39.86 o 
  -6  11   4       31.98       20.28      7.18 o 
  -5  11   4     2416.26     2294.74     34.87 o 
  -4  11   4        0.57        1.49      4.85 o 
  -3  11   4      262.93      224.07     11.63 o 
  -2  11   4     5234.21     5249.25     64.63 o 
  -1  11   4     3010.62     3031.45     33.80 o 
   0  11   4        0.17       -1.68      5.04 o 
   1  11   4     2688.14     2655.55     28.51 o 
   2  11   4      233.58      240.45     11.05 o 
   3  11   4       49.74       32.06      6.77 o 
   4  11   4        7.95       28.89     11.73 o 
   5  11   4        0.13        5.05      8.18 o 
   6  11   4      194.76      181.46     16.86 o 
   7  11   4       16.98       11.06     11.04 o 
   8  11   4        1.70       18.81     17.67 o 
   9  11   4      274.68      386.09     43.73 o 
 -11  12   4       31.19      101.58     36.96 o 
 -10  12   4       13.58       33.84     25.61 o 
  -9  12   4      248.89      257.36     32.66 o 
  -8  12   4       66.37       55.67     26.15 o 
  -7  12   4      289.89      262.79     23.14 o 
  -6  12   4       81.86       78.81     10.56 o 
  -5  12   4      146.99      158.08     12.51 o 
  -4  12   4      247.44      266.24     14.91 o 
  -3  12   4     1263.76     1206.56     28.80 o 
  -2  12   4       24.85        6.09      4.34 o 
  -1  12   4      342.67      374.62     13.76 o 
   0  12   4       12.24        6.57      4.15 o 
   1  12   4     1959.98     1878.18     25.51 o 
   2  12   4       11.99        8.84      5.77 o 
   3  12   4     1549.26     1561.20     47.65 o 
   4  12   4      345.41      389.55     42.48 o 
   5  12   4       22.47       34.54     12.46 o 
   6  12   4      483.40      545.46     31.05 o 
   7  12   4       12.63       29.46     13.66 o 
   8  12   4       78.43       90.68     29.45 o 
   9  12   4       44.40       48.64     45.30 o 
 -11  13   4      101.52      108.80     39.88 o 
 -10  13   4      160.39      144.48     27.58 o 
  -9  13   4       17.60       19.30     17.51 o 
  -8  13   4       74.15       50.12     24.03 o 
  -7  13   4       43.22       47.23     20.08 o 
  -6  13   4       82.97       72.38     10.31 o 
  -5  13   4       30.96       24.52      7.31 o 
  -4  13   4      222.91      226.17     14.27 o 
  -3  13   4        7.51        9.38      6.21 o 
  -2  13   4        7.40       13.58      5.91 o 
  -1  13   4       84.03       82.36      8.48 o 
   0  13   4       11.58        9.45      4.87 o 
   1  13   4     1226.44     1204.94     39.07 o 
   2  13   4      744.05      711.95     18.98 o 
   3  13   4      735.75      802.00     60.02 o 
   4  13   4        0.67       -4.33      9.74 o 
   5  13   4      187.12      174.61     18.62 o 
   6  13   4      850.27      777.91     32.01 o 
   7  13   4      121.19       77.61     31.83 o 
   8  13   4       84.26      150.95     45.83 o 
 -10  14   4      594.40      598.22     50.69 o 
  -9  14   4      146.04      129.36     26.14 o 
  -8  14   4       27.00       21.44     16.26 o 
  -7  14   4      222.15      227.62     28.62 o 
  -6  14   4      380.32      358.42     26.12 o 
  -5  14   4      235.59      244.28     18.36 o 
  -4  14   4      600.85      617.99     19.21 o 
  -3  14   4      375.60      376.59     27.76 o 
  -2  14   4       40.77       41.24      7.94 o 
  -1  14   4       98.79      108.59     10.96 o 
   0  14   4      586.67      570.09     18.53 o 
   1  14   4      963.87     1003.60     22.01 o 
   2  14   4       11.24       19.11      8.79 o 
   3  14   4      722.46      641.34     36.80 o 
   4  14   4       25.06       13.07     16.80 o 
   5  14   4      672.78      617.36     29.31 o 
   6  14   4       92.34      150.91     37.81 o 
   7  14   4      322.65      317.02     60.63 o 
   8  14   4       72.15      171.28     46.70 o 
 -10  15   4      136.60      118.98     24.26 o 
  -9  15   4       14.05       11.72     15.84 o 
  -8  15   4      173.28      135.19     25.12 o 
  -7  15   4      177.79      197.85     27.30 o 
  -6  15   4      952.61      812.06     34.78 o 
  -5  15   4     2937.65     2836.91     62.89 o 
  -4  15   4      100.09       81.80     11.57 o 
  -3  15   4       98.23       92.33     10.84 o 
  -2  15   4       97.03      117.90     13.16 o 
  -1  15   4        0.33        4.96      5.96 o 
   0  15   4      111.94       98.23      8.94 o 
   1  15   4       53.23       33.54      9.42 o 
   2  15   4      350.22      322.29     25.13 o 
   3  15   4     1552.63     1510.07     70.38 o 
   4  15   4        9.45       35.24     29.23 o 
   5  15   4      130.75      173.03     28.06 o 
   6  15   4       39.41       45.50     48.79 o 
   7  15   4        2.89       29.17     41.62 o 
   8  15   4      282.03      392.24     65.19 o 
 -10  16   4       23.65       13.93     17.43 o 
  -9  16   4      368.35      338.36     32.60 o 
  -8  16   4      179.34      172.63     23.99 o 
  -7  16   4       20.64       48.68     17.40 o 
  -6  16   4       11.85       24.65     13.35 o 
  -5  16   4      120.07      186.11     36.51 o 
  -4  16   4      352.44      311.22     22.32 o 
  -3  16   4      310.85      328.25     19.21 o 
  -2  16   4      286.56      272.08     16.55 o 
  -1  16   4        8.08        4.53      8.48 o 
   0  16   4      157.43      142.01     17.11 o 
   1  16   4      181.91      191.25     16.00 o 
   2  16   4     1175.60     1159.19     31.80 o 
   3  16   4     2165.44     2114.23     58.66 o 
   4  16   4      456.93      454.57     31.64 o 
   5  16   4      462.83      472.16     42.51 o 
   6  16   4       18.89       68.37     22.31 o 
   7  16   4       76.87      121.71     27.95 o 
   8  16   4       29.25      109.92     38.80 o 
 -10  17   4        3.94        2.33     23.79 o 
  -9  17   4      170.69      211.31     29.79 o 
  -8  17   4       21.01       48.18     17.31 o 
  -7  17   4      272.59      268.29     27.60 o 
  -6  17   4     1841.84     1862.80     53.94 o 
  -5  17   4      210.08      222.79     30.06 o 
  -4  17   4     4028.59     3738.90     77.03 o 
  -3  17   4     1330.25     1177.03     34.63 o 
  -2  17   4       72.11       69.45     11.22 o 
  -1  17   4      999.95      957.19     35.90 o 
   0  17   4      607.84      663.09     43.73 o 
   1  17   4       14.18        7.27     10.70 o 
   2  17   4      139.34      153.40     15.91 o 
   3  17   4      104.76      114.25     34.54 o 
   4  17   4      283.52      208.07     28.53 o 
   5  17   4        0.21        8.57     25.46 o 
   6  17   4       22.25       65.16     51.33 o 
   7  17   4       53.24       90.42     28.38 o 
  -9  18   4       36.62       42.25     20.35 o 
  -8  18   4        7.17       10.85     15.15 o 
  -7  18   4      452.79      445.96     34.47 o 
  -6  18   4      186.34      253.60     49.97 o 
  -5  18   4      103.20      120.08     25.05 o 
  -4  18   4      493.36      507.87     49.48 o 
  -3  18   4       51.49       51.41     15.33 o 
  -2  18   4       73.16       79.06     74.20 o 
  -1  18   4      866.59      817.95     81.64 o 
   0  18   4       28.76       29.91     12.80 o 
   1  18   4       42.39       38.20     13.08 o 
   2  18   4       83.79       57.11     17.90 o 
   3  18   4      828.37      831.60     78.58 o 
   4  18   4      202.86      274.65     34.70 o 
   5  18   4      173.87      198.79     52.25 o 
   6  18   4        9.58       46.43     53.73 o 
   7  18   4      281.64      324.63     68.10 o 
  -9  19   4       88.52       90.34     23.03 o 
  -8  19   4     1013.01      973.12     47.11 o 
  -7  19   4      449.62      513.40     49.79 o 
  -6  19   4      147.88      134.06     20.85 o 
  -5  19   4      958.50      939.64     49.16 o 
  -4  19   4       13.88       22.70     14.69 o 
  -3  19   4     1002.14      967.58     48.28 o 
  -2  19   4       56.56       68.50     20.43 o 
  -1  19   4        0.07       13.25     15.34 o 
   0  19   4      386.45      396.98     36.56 o 
   1  19   4       95.10       71.44     19.44 o 
   2  19   4       78.47       94.54     21.50 o 
   3  19   4       89.11       54.47     29.72 o 
   4  19   4      368.65      390.91     38.54 o 
   5  19   4      533.95      652.59     63.62 o 
   6  19   4       23.02       49.88     33.66 o 
  -8  20   4        5.64       18.46     17.58 o 
  -7  20   4       17.62        9.81     15.21 o 
  -6  20   4      605.91      620.67     40.00 o 
  -5  20   4       79.52      114.66     25.74 o 
  -4  20   4       86.62       51.78     17.65 o 
  -3  20   4      101.50       92.44     19.57 o 
  -2  20   4      280.97      285.92     64.27 o 
  -1  20   4        8.67        4.73     15.29 o 
   0  20   4      181.10      144.31     25.69 o 
   1  20   4        8.18       24.55     26.52 o 
   2  20   4      232.79      267.27     48.77 o 
   3  20   4       15.22       40.68     29.44 o 
   4  20   4     1499.79     1310.48     88.39 o 
   5  20   4      104.38       41.02     31.31 o 
   6  20   4      505.08      374.36     60.08 o 
  -8  21   4      130.45      130.67     38.40 o 
  -7  21   4      206.63      221.55     27.04 o 
  -6  21   4       91.03       73.78     18.81 o 
  -5  21   4      395.71      396.90     42.18 o 
  -4  21   4      484.55      488.43     36.88 o 
  -3  21   4      278.61      341.53     31.11 o 
  -2  21   4       22.48       37.33     19.81 o 
  -1  21   4      190.47      212.38     30.46 o 
   0  21   4     1429.80     1351.85     77.68 o 
   1  21   4        7.23        8.25     16.27 o 
   2  21   4       16.81      -16.62     24.56 o 
   3  21   4        0.22       26.74     28.57 o 
   4  21   4       10.81       13.89     29.23 o 
   5  21   4      170.59      215.43     49.77 o 
   6  21   4        8.28       59.08     36.91 o 
  -7  22   4       27.36       18.25     17.36 o 
  -6  22   4       23.19       29.35     16.84 o 
  -5  22   4      154.02      146.42     30.22 o 
  -4  22   4       11.71       25.00     16.87 o 
  -3  22   4       76.87       43.29     22.68 o 
  -2  22   4      111.42      117.65     25.99 o 
  -1  22   4      463.77      463.95     69.58 o 
   0  22   4       44.06       43.90     19.44 o 
   1  22   4        6.52       11.23     18.05 o 
   2  22   4      122.05      123.95     41.17 o 
   3  22   4       79.92       95.35     39.11 o 
   4  22   4       10.72       10.81     29.07 o 
   5  22   4       19.88       89.24     39.78 o 
  -7  23   4        3.05       14.58     16.33 o 
  -6  23   4       46.43       57.86     30.80 o 
  -5  23   4        4.52       21.09     34.77 o 
  -4  23   4       77.00       54.73     24.99 o 
  -3  23   4       12.14       26.87     21.65 o 
  -2  23   4      107.74      146.85     29.67 o 
  -1  23   4      318.25      327.73     38.29 o 
   0  23   4       40.41       74.35     24.19 o 
   1  23   4        0.16       19.69     18.52 o 
   2  23   4       12.37      -23.29     23.29 o 
   3  23   4        1.48       20.05     30.44 o 
   4  23   4      150.53      116.73     44.28 o 
  -6  24   4       35.99       27.88     35.95 o 
  -5  24   4       10.26       15.89     33.74 o 
  -4  24   4       32.09       39.12     46.01 o 
  -3  24   4       27.58       21.83     22.41 o 
  -2  24   4       48.90       68.14     24.52 o 
  -1  24   4       54.36       71.60     24.55 o 
   0  24   4      529.63      452.71     45.85 o 
   1  24   4      142.79      139.48     37.19 o 
   2  24   4        7.27       15.34     29.52 o 
   3  24   4      123.13      175.52     47.20 o 
  -5  25   4      162.36      131.24     47.02 o 
  -4  25   4      766.35      709.96     54.76 o 
  -3  25   4        7.86       18.17     22.71 o 
  -2  25   4      633.65      693.23     57.64 o 
  -1  25   4        1.33       28.45     20.94 o 
   0  25   4     1070.11      951.31    108.79 o 
   1  25   4        4.33       -5.61     18.12 o 
   2  25   4      188.15      275.81     56.21 o 
  -3  26   4      107.16      150.21     51.06 o 
  -2  26   4       12.33       55.12     24.54 o 
  -1  26   4        0.05       10.92     20.62 o 
   0  26   4        0.10       11.20     21.09 o 
   1  26   4      160.53      104.44     43.57 o 
 -12   1   5       80.31      140.01     29.67 o 
 -11   1   5      253.23      212.26     24.72 o 
 -10   1   5       94.48       73.53     13.89 o 
  -9   1   5       26.00       27.35     10.27 o 
  -8   1   5     1578.86     1506.86     29.50 o 
  -7   1   5      208.24      201.83     18.14 o 
  -6   1   5      312.36      327.56     11.97 o 
  -5   1   5      152.37      123.19      7.21 o 
  -4   1   5      573.65      569.51     10.72 o 
  -3   1   5     2207.17     2074.63     23.31 o 
  -2   1   5     1063.26     1133.01     18.70 o 
  -1   1   5     2135.84     1997.86     34.16 o 
   0   1   5     5429.46     5462.45     57.05 o 
   1   1   5      131.29      113.65      5.98 o 
   2   1   5      698.92      662.32     11.42 o 
   3   1   5       26.81       19.91      3.94 o 
   4   1   5       10.40       15.66      6.61 o 
   5   1   5      421.45      436.98     14.72 o 
   6   1   5      672.17      711.94     24.79 o 
   7   1   5      221.35      207.42     24.43 o 
   8   1   5      416.81      401.67     30.53 o 
   9   1   5       55.85       55.07     17.89 o 
 -12   2   5      477.70      583.96     49.90 o 
 -11   2   5      842.49      806.46     37.48 o 
 -10   2   5       71.76       62.11     13.39 o 
  -9   2   5     1489.48     1488.72     39.08 o 
  -8   2   5     1085.02     1112.46     25.49 o 
  -7   2   5       49.65       73.71      8.47 o 
  -6   2   5     1634.91     1746.61     24.45 o 
  -5   2   5      362.67      436.65     11.26 o 
  -4   2   5      469.75      590.67     15.44 o 
  -3   2   5       67.62       81.18      5.79 o 
  -2   2   5       32.53       35.25      3.68 o 
  -1   2   5        0.20       -1.74      3.83 o 
   0   2   5     5537.20     5504.72     56.98 o 
   1   2   5     1183.73     1243.69     20.16 o 
   2   2   5        5.57        9.95      3.09 o 
   3   2   5     3932.48     3886.25     40.77 o 
   4   2   5      983.45     1045.20     17.32 o 
   5   2   5      732.62      833.67     19.16 o 
   6   2   5      597.62      594.97     42.67 o 
   7   2   5       14.38       22.21     12.04 o 
   8   2   5      347.49      321.58     27.82 o 
   9   2   5       29.89       44.00     17.83 o 
 -12   3   5      116.07      142.89     28.77 o 
 -11   3   5      164.05      158.58     22.56 o 
 -10   3   5      679.25      631.53     28.31 o 
  -9   3   5      218.45      227.37     22.35 o 
  -8   3   5      494.17      475.25     22.23 o 
  -7   3   5        1.53       -0.64      4.83 o 
  -6   3   5     1061.32     1108.52     25.09 o 
  -5   3   5      237.50      211.89     11.94 o 
  -4   3   5     6251.32     6760.17     49.22 o 
  -3   3   5     1671.30     1589.32     18.74 o 
  -2   3   5      180.11      170.60      6.40 o 
  -1   3   5        0.17        8.21      4.23 o 
   0   3   5        0.21        4.92      2.10 o 
   1   3   5      205.31      302.17     11.16 o 
   2   3   5     4102.40     4105.04     36.51 o 
   3   3   5      266.75      354.82     16.50 o 
   4   3   5       52.85       58.05      6.26 o 
   5   3   5       42.37       52.05      7.17 o 
   6   3   5       28.85       33.16     13.97 o 
   7   3   5       25.37       41.04     15.41 o 
   8   3   5      212.75      216.37     24.27 o 
   9   3   5      405.23      359.89     31.21 o 
 -12   4   5        4.88       59.47     23.15 o 
 -11   4   5       46.83       43.94     17.09 o 
 -10   4   5      796.30      739.95     29.86 o 
  -9   4   5      380.77      379.14     25.54 o 
  -8   4   5        1.34       -6.59      6.59 o 
  -7   4   5      404.93      476.67     32.59 o 
  -6   4   5      320.47      322.39     12.51 o 
  -5   4   5      101.45      126.63      9.23 o 
  -4   4   5      514.82      639.09     19.12 o 
  -3   4   5      384.74      413.15      9.39 o 
  -2   4   5      533.81      590.20     11.21 o 
  -1   4   5       60.47       93.62      6.39 o 
   0   4   5        6.52        2.15      2.41 o 
   1   4   5     2444.63     2478.66     60.76 o 
   2   4   5      234.56      236.99      8.98 o 
   3   4   5       35.22       55.91      5.45 o 
   4   4   5     3014.46     2910.10     31.38 o 
   5   4   5       16.75        1.90      5.54 o 
   6   4   5      318.72      317.74     23.66 o 
   7   4   5      289.69      297.66     24.97 o 
   8   4   5       32.72       33.88     17.92 o 
   9   4   5      308.50      300.34     29.64 o 
 -12   5   5      158.76      151.45     45.52 o 
 -11   5   5      255.30      272.62     27.34 o 
 -10   5   5      418.83      369.61     25.37 o 
  -9   5   5        0.06       18.96     13.60 o 
  -8   5   5       43.57       23.77      8.83 o 
  -7   5   5        7.97        2.17      5.11 o 
  -6   5   5       73.53      119.39     16.91 o 
  -5   5   5      364.57      323.89     10.73 o 
  -4   5   5      445.74      410.26     10.00 o 
  -3   5   5     1181.26     1199.10     16.45 o 
  -2   5   5       50.06       28.45      4.43 o 
  -1   5   5      201.50      181.56     16.39 o 
   0   5   5     1638.48     1688.40     38.44 o 
   1   5   5      337.87      325.87      8.95 o 
   2   5   5      687.52      645.46     14.47 o 
   3   5   5     2328.92     2394.48     27.96 o 
   4   5   5       34.10       39.17      5.17 o 
   5   5   5      183.27      150.11     13.75 o 
   6   5   5      702.08      615.71     28.69 o 
   7   5   5        0.24       16.72     17.82 o 
   8   5   5       18.53       14.33     14.01 o 
   9   5   5        0.67       27.14     15.83 o 
 -12   6   5      162.05      243.64     54.61 o 
 -11   6   5      205.30      217.16     73.98 o 
 -10   6   5       39.82       56.29     21.08 o 
  -9   6   5       27.82       26.89     14.36 o 
  -8   6   5       10.03       15.10      7.72 o 
  -7   6   5        4.29        5.20      5.33 o 
  -6   6   5      645.14      630.97     15.72 o 
  -5   6   5       35.15       25.55      5.22 o 
  -4   6   5      176.94      285.93     10.96 o 
  -3   6   5     1533.64     1560.99     21.85 o 
  -2   6   5       93.96       96.54      6.29 o 
  -1   6   5       65.41       78.23      4.60 o 
   0   6   5      119.79      132.98     10.21 o 
   1   6   5     1100.65     1177.05     17.25 o 
   2   6   5      982.61     1060.41     19.08 o 
   3   6   5      563.99      529.54     10.88 o 
   4   6   5      264.93      245.60     10.15 o 
   5   6   5     1633.49     1684.88     43.55 o 
   6   6   5      663.21      657.73     29.65 o 
   7   6   5      159.05      123.65     26.49 o 
   8   6   5      258.60      301.69     35.88 o 
   9   6   5      256.88      276.04     28.32 o 
 -12   7   5      159.28      153.16     48.19 o 
 -11   7   5       61.35       58.35     22.93 o 
 -10   7   5      235.80      195.56     36.63 o 
  -9   7   5      828.68      805.79     28.49 o 
  -8   7   5      136.94      140.21     14.06 o 
  -7   7   5       31.33       33.79      7.03 o 
  -6   7   5       15.51       13.91      5.23 o 
  -5   7   5     1493.84     1515.81     22.80 o 
  -4   7   5       41.69       42.39      4.84 o 
  -3   7   5     5848.99     6091.06     55.53 o 
  -2   7   5     1375.45     1519.08     30.80 o 
  -1   7   5      593.12      607.34     13.45 o 
   0   7   5       96.53      142.82     10.18 o 
   1   7   5      165.01      184.33      8.35 o 
   2   7   5      618.33      672.16     23.07 o 
   3   7   5      349.47      377.92      9.64 o 
   4   7   5       85.70       87.35     11.35 o 
   5   7   5      357.58      344.39     20.01 o 
   6   7   5      102.91      103.52     15.83 o 
   7   7   5       68.43       81.65     17.11 o 
   8   7   5       48.25       39.66     16.62 o 
   9   7   5        3.19       -5.83     17.72 o 
 -12   8   5      194.01      199.67     50.30 o 
 -11   8   5       76.96      127.54     27.52 o 
 -10   8   5      189.27      213.32     30.41 o 
  -9   8   5      308.23      258.60     24.44 o 
  -8   8   5      643.32      634.48     35.40 o 
  -7   8   5       78.56       90.96      9.24 o 
  -6   8   5       78.54       73.35      7.92 o 
  -5   8   5      941.83      900.88     17.38 o 
  -4   8   5      100.87       93.85      6.89 o 
  -3   8   5       19.16       12.13      3.84 o 
  -2   8   5      462.00      480.44     12.05 o 
  -1   8   5      296.54      319.06     15.70 o 
   0   8   5      232.43      227.15     10.52 o 
   1   8   5       33.04       21.89      5.00 o 
   2   8   5        0.88        8.75      3.62 o 
   3   8   5        6.47       11.67      3.86 o 
   4   8   5      388.31      430.16     20.70 o 
   5   8   5      334.83      395.43     20.45 o 
   6   8   5      128.55       87.74     15.42 o 
   7   8   5     1104.02     1011.31     37.11 o 
   8   8   5       68.56       48.07     17.96 o 
   9   8   5       39.10       42.37     26.05 o 
 -12   9   5      101.55       71.50     41.81 o 
 -11   9   5      102.07      167.05     29.74 o 
 -10   9   5       90.23       99.17     42.15 o 
  -9   9   5      201.97      163.68     31.18 o 
  -8   9   5      758.73      795.19     33.06 o 
  -7   9   5     1611.70     1563.75     33.83 o 
  -6   9   5      918.92      980.47     29.50 o 
  -5   9   5      904.74      875.91     22.88 o 
  -4   9   5      127.61      109.94      8.25 o 
  -3   9   5     5675.63     5914.66     80.45 o 
  -2   9   5      809.75      722.46     22.60 o 
  -1   9   5     3127.49     3100.63     35.50 o 
   0   9   5     4552.41     4694.46     68.03 o 
   1   9   5      216.71      191.78     10.79 o 
   2   9   5       25.26       15.22      4.16 o 
   3   9   5     2379.54     2473.17     43.74 o 
   4   9   5      414.85      465.66     21.51 o 
   5   9   5     1072.78      999.24     28.62 o 
   6   9   5       24.86       41.42     13.00 o 
   7   9   5        0.22       -2.56     11.90 o 
   8   9   5      159.75      165.00     22.17 o 
   9   9   5      123.42      131.76     28.44 o 
 -11  10   5        8.29        9.03     59.62 o 
 -10  10   5      289.75      275.40     33.94 o 
  -9  10   5      221.57      200.18     41.31 o 
  -8  10   5       11.66       20.28     11.09 o 
  -7  10   5      700.86      706.33     25.77 o 
  -6  10   5       74.72       54.05      8.97 o 
  -5  10   5      196.05      205.08     12.13 o 
  -4  10   5       42.19       37.68      5.82 o 
  -3  10   5        9.55       11.82      3.90 o 
  -2  10   5     1049.08     1020.83     18.85 o 
  -1  10   5      494.65      509.64     12.42 o 
   0  10   5       37.91       38.47      8.05 o 
   1  10   5      146.27      176.82     11.18 o 
   2  10   5       11.82       20.32      7.67 o 
   3  10   5       88.63      107.60     11.97 o 
   4  10   5      261.78      306.81     20.33 o 
   5  10   5      299.71      291.68     19.34 o 
   6  10   5      880.37      826.30     28.64 o 
   7  10   5        0.03        3.50     12.01 o 
   8  10   5      142.72      131.66     38.55 o 
   9  10   5      105.16      100.18     26.08 o 
 -11  11   5      363.49      294.36     67.22 o 
 -10  11   5      120.17      124.04     26.57 o 
  -9  11   5      279.99      297.63     33.82 o 
  -8  11   5      131.16      111.73     17.62 o 
  -7  11   5      271.71      240.35     21.71 o 
  -6  11   5       99.66      109.25     11.50 o 
  -5  11   5       74.94       69.02      8.11 o 
  -4  11   5      232.23      243.29     13.93 o 
  -3  11   5      113.45      116.75      8.40 o 
  -2  11   5     1231.24     1379.71     26.26 o 
  -1  11   5     1834.37     1878.12     25.53 o 
   0  11   5       14.42       29.21      4.60 o 
   1  11   5      256.77      256.69     13.54 o 
   2  11   5        2.16       12.64      7.01 o 
   3  11   5      770.66      775.31     31.90 o 
   4  11   5      434.06      438.12     23.39 o 
   5  11   5       21.71       18.89      9.69 o 
   6  11   5      216.58      172.41     18.60 o 
   7  11   5       13.70        7.31     13.50 o 
   8  11   5       10.51       25.97     29.97 o 
 -11  12   5      452.83      593.06     52.62 o 
 -10  12   5        1.64       31.86     17.76 o 
  -9  12   5      914.77      919.65     49.09 o 
  -8  12   5       12.95       26.43     12.83 o 
  -7  12   5      425.72      532.60     39.44 o 
  -6  12   5      424.93      446.39     21.89 o 
  -5  12   5        0.23        0.91      5.61 o 
  -4  12   5      891.73      861.45     22.39 o 
  -3  12   5      597.26      577.29     20.24 o 
  -2  12   5      185.50      201.24     11.86 o 
  -1  12   5      104.34      135.39      8.92 o 
   0  12   5        2.36        6.04      4.08 o 
   1  12   5      824.85      870.28     25.31 o 
   2  12   5        2.91        3.88      7.56 o 
   3  12   5      905.65      864.23     33.75 o 
   4  12   5      363.06      448.06     28.74 o 
   5  12   5       41.11       50.63     13.16 o 
   6  12   5      377.38      413.73     26.43 o 
   7  12   5     1271.98     1205.54     47.92 o 
   8  12   5      117.07      147.54     36.34 o 
 -11  13   5       96.23      107.22     27.57 o 
 -10  13   5        4.50       14.36     17.74 o 
  -9  13   5      219.60      178.11     28.48 o 
  -8  13   5      128.46      126.38     23.03 o 
  -7  13   5      263.85      248.59     22.80 o 
  -6  13   5        2.29        4.12      7.55 o 
  -5  13   5      835.91      809.88     26.90 o 
  -4  13   5      124.79      123.46     14.35 o 
  -3  13   5     1567.37     1577.87     34.32 o 
  -2  13   5      330.17      358.73     17.90 o 
  -1  13   5        7.85       13.42      6.11 o 
   0  13   5       66.54       69.02     12.34 o 
   1  13   5     1062.74     1078.55     28.61 o 
   2  13   5        8.15       24.09     31.49 o 
   3  13   5       86.20       71.21     15.19 o 
   4  13   5      101.40      102.68     17.39 o 
   5  13   5      249.60      275.62     23.42 o 
   6  13   5        0.03       16.30     13.24 o 
   7  13   5       29.65       80.73     44.18 o 
   8  13   5        0.01       51.98     35.80 o 
 -11  14   5        0.74       24.07     20.48 o 
 -10  14   5      110.85       51.03     20.83 o 
  -9  14   5       24.19       34.10     18.12 o 
  -8  14   5       62.66       68.31     19.93 o 
  -7  14   5      357.80      342.81     82.25 o 
  -6  14   5      139.91      153.56     34.31 o 
  -5  14   5       53.43       26.47     10.20 o 
  -4  14   5       13.12       17.57      7.75 o 
  -3  14   5      795.50      724.44     34.45 o 
  -2  14   5       52.19       57.10     13.47 o 
  -1  14   5       51.85       61.35      8.94 o 
   0  14   5        6.22       22.96      8.53 o 
   1  14   5     1223.34     1152.64     30.13 o 
   2  14   5       27.44       36.37     14.03 o 
   3  14   5      121.70      103.12     20.63 o 
   4  14   5       46.42       58.00     15.89 o 
   5  14   5      119.43      131.07     17.86 o 
   6  14   5       55.12       24.41     21.96 o 
   7  14   5      154.13      218.38     50.53 o 
   8  14   5      225.92      256.07     54.98 o 
 -10  15   5      121.64      166.98     66.09 o 
  -9  15   5       21.67       40.42     19.48 o 
  -8  15   5       40.17       33.99     29.46 o 
  -7  15   5       81.05      103.86     21.75 o 
  -6  15   5       40.50       41.67     12.25 o 
  -5  15   5      980.52      926.81     36.06 o 
  -4  15   5      789.84      763.75     24.40 o 
  -3  15   5      116.97      145.49     12.90 o 
  -2  15   5     1378.27     1340.35     32.11 o 
  -1  15   5       25.52       27.22     18.60 o 
   0  15   5      621.94      648.64     28.10 o 
   1  15   5      419.98      446.97     36.99 o 
   2  15   5      501.76      716.79     47.51 o 
   3  15   5      846.60      787.32     38.02 o 
   4  15   5      216.65      254.11     25.33 o 
   5  15   5      145.48      132.78     22.39 o 
   6  15   5        1.21       72.75     57.28 o 
   7  15   5      190.98      291.31     53.50 o 
 -10  16   5       77.43       74.74     22.31 o 
  -9  16   5      220.07      283.16     36.24 o 
  -8  16   5      153.24      158.26     26.33 o 
  -7  16   5      966.44      893.73     39.10 o 
  -6  16   5      477.33      491.12     48.11 o 
  -5  16   5       85.21      141.26     19.73 o 
  -4  16   5      565.42      629.24     34.64 o 
  -3  16   5        8.74        9.83     10.26 o 
  -2  16   5       12.95       29.06     17.82 o 
  -1  16   5      445.99      449.17     28.41 o 
   0  16   5      541.60      580.55     27.69 o 
   1  16   5      932.54      839.35     32.00 o 
   2  16   5       23.41       85.76     25.91 o 
   3  16   5      193.83      205.68     27.50 o 
   4  16   5      151.54      170.52     21.54 o 
   5  16   5       55.43      109.81     34.65 o 
   6  16   5       45.56       73.87     23.70 o 
 -10  17   5       10.73       39.28     19.83 o 
  -9  17   5      691.06      681.86     45.36 o 
  -8  17   5      197.31      227.92     27.81 o 
  -7  17   5      529.34      523.63     36.22 o 
  -6  17   5      291.16      279.16     37.52 o 
  -5  17   5       60.56       68.47     22.60 o 
  -4  17   5      293.70      320.32     23.75 o 
  -3  17   5     1484.68     1262.15     36.57 o 
  -2  17   5      218.93      243.04     40.60 o 
  -1  17   5      884.14      891.82     42.44 o 
   0  17   5       10.21       45.17     27.07 o 
   1  17   5      783.22      850.74     68.17 o 
   2  17   5        0.16        9.31     13.48 o 
   3  17   5        0.33        9.64     19.35 o 
   4  17   5        0.10       28.45     18.81 o 
   5  17   5        0.26       18.57     18.29 o 
   6  17   5       97.79      181.07     31.25 o 
   7  17   5       84.03      172.16     31.35 o 
  -9  18   5       15.40       -4.11     17.21 o 
  -8  18   5      238.43      247.94     29.36 o 
  -7  18   5        3.01        2.72     15.86 o 
  -6  18   5      159.60      183.40     23.28 o 
  -5  18   5        3.61       30.19     18.91 o 
  -4  18   5      153.89      158.23     21.58 o 
  -3  18   5       51.83       91.69     21.68 o 
  -2  18   5      296.21      305.52     26.15 o 
  -1  18   5      466.98      475.24     30.41 o 
   0  18   5     2216.59     2123.20     54.76 o 
   1  18   5      685.85      615.60     31.47 o 
   2  18   5       43.40       43.96     17.93 o 
   3  18   5      114.78      113.78     36.21 o 
   4  18   5       39.28       60.82     39.37 o 
   5  18   5       15.97       83.30     42.34 o 
   6  18   5      153.80      227.50     41.23 o 
  -9  19   5      212.24      218.03     36.86 o 
  -8  19   5       91.44       73.17     20.33 o 
  -7  19   5      159.48      137.83     23.40 o 
  -6  19   5      267.57      427.15     65.91 o 
  -5  19   5      289.64      253.85     37.05 o 
  -4  19   5      187.15      262.75     27.39 o 
  -3  19   5     1362.15     1393.54     79.69 o 
  -2  19   5     2114.07     2141.69     72.02 o 
  -1  19   5      338.67      490.67     54.43 o 
   0  19   5     1195.60     1349.56     91.54 o 
   1  19   5       17.53        5.76     27.54 o 
   2  19   5       22.04       52.46     29.67 o 
   3  19   5      469.42      549.94     67.31 o 
   4  19   5       66.55        7.34     27.93 o 
   5  19   5      136.79      208.35     51.01 o 
   6  19   5      277.73      314.41     78.32 o 
  -8  20   5      171.90      161.96     26.52 o 
  -7  20   5       30.69       32.62     17.14 o 
  -6  20   5      431.38      483.49     39.77 o 
  -5  20   5     2068.53     2231.80     76.65 o 
  -4  20   5      309.01      350.12     31.79 o 
  -3  20   5       16.22       93.65     22.92 o 
  -2  20   5      360.30      455.78     56.93 o 
  -1  20   5      434.37      478.80     41.77 o 
   0  20   5     1041.69     1011.01     49.94 o 
   1  20   5      258.91      246.80     68.07 o 
   2  20   5      405.09      520.26     65.48 o 
   3  20   5      116.80       88.66     36.85 o 
   4  20   5      119.84       88.02     36.62 o 
   5  20   5      487.53      486.70     68.76 o 
  -8  21   5      134.89      114.98     39.50 o 
  -7  21   5       82.04       58.01     19.09 o 
  -6  21   5       94.76      148.45     22.32 o 
  -5  21   5      253.11      317.14     38.66 o 
  -4  21   5      139.63      143.22     23.34 o 
  -3  21   5       89.34       57.33     23.24 o 
  -2  21   5      237.38      230.93     60.56 o 
  -1  21   5       10.61       29.79     19.22 o 
   0  21   5      117.10      137.12     27.10 o 
   1  21   5       44.73       47.55     31.00 o 
   2  21   5       50.09       18.11     27.30 o 
   3  21   5     1140.47     1028.96     80.45 o 
   4  21   5       16.13      -12.99     26.41 o 
   5  21   5       19.55        9.95     34.52 o 
  -7  22   5        0.30       25.66     16.99 o 
  -6  22   5      213.10      239.79     28.44 o 
  -5  22   5        3.50       29.34     21.74 o 
  -4  22   5      147.61      130.80     23.42 o 
  -3  22   5        0.03       60.94     28.28 o 
  -2  22   5     1320.25     1361.14     61.92 o 
  -1  22   5      470.02      449.29     59.03 o 
   0  22   5      398.88      450.67     80.32 o 
   1  22   5        0.36       35.19     30.01 o 
   2  22   5        0.26        5.75     26.96 o 
   3  22   5      147.68      145.44     41.35 o 
   4  22   5       29.56       39.45     35.98 o 
  -6  23   5      985.47      959.45     76.48 o 
  -5  23   5       14.11       52.53     24.94 o 
  -4  23   5     2194.28     2173.48     65.93 o 
  -3  23   5      151.75      140.84     56.43 o 
  -2  23   5     1390.66     1516.02    111.65 o 
  -1  23   5       13.47      109.69     26.31 o 
   0  23   5       84.44       92.43     25.05 o 
   1  23   5        4.80      126.95     40.49 o 
   2  23   5      537.94      482.43     68.27 o 
   3  23   5        0.59        9.52     29.16 o 
   4  23   5       31.84       64.14     35.62 o 
  -6  24   5       15.62       15.78     16.63 o 
  -5  24   5       24.98       69.92     37.75 o 
  -4  24   5       80.33       46.14     26.08 o 
  -3  24   5       80.07      168.09     40.76 o 
  -2  24   5      129.77       84.19     26.46 o 
  -1  24   5      217.57      183.43     31.56 o 
   0  24   5       33.31       67.81     23.94 o 
   1  24   5       10.58       -7.18     27.18 o 
   2  24   5      245.44      171.43     45.87 o 
   3  24   5       47.31       62.78     36.87 o 
  -4  25   5        3.74        8.57     23.16 o 
  -3  25   5      148.99      203.14     35.59 o 
  -2  25   5        7.34       60.87     27.78 o 
  -1  25   5        2.59       15.03     20.32 o 
   0  25   5       19.36       26.11     22.21 o 
   1  25   5       42.77       49.27     35.42 o 
   2  25   5      618.24      564.90     77.15 o 
  -3  26   5       91.33      110.55     31.60 o 
  -2  26   5       13.58       43.45     33.93 o 
  -1  26   5      310.74      328.44     43.24 o 
   0  26   5       35.57      -12.08     27.97 o 
 -12   0   6      215.47      229.95     48.33 o 
 -11   0   6        4.50       22.37     19.07 o 
 -10   0   6       65.20       73.55     19.07 o 
  -9   0   6        3.28       14.90     13.42 o 
  -8   0   6       14.15       26.90     12.79 o 
  -7   0   6       22.75       36.52      9.34 o 
  -6   0   6        1.62        6.94      5.65 o 
  -5   0   6     1684.33     1761.69     32.71 o 
  -4   0   6      515.55      505.84     14.96 o 
  -3   0   6        0.48        1.13      3.93 o 
  -2   0   6    15216.00    16542.81    201.31 o 
  -1   0   6     9600.51    10236.87    156.37 o 
   0   0   6     2379.95     2430.19     49.05 o 
   1   0   6      313.55      325.21     12.34 o 
   2   0   6       33.16       43.51      6.79 o 
   3   0   6      502.61      497.76     21.94 o 
   4   0   6      451.46      516.65     34.29 o 
   5   0   6     3946.77     3842.52     88.08 o 
   6   0   6      342.85      300.04     34.06 o 
   7   0   6        4.83       23.68     19.88 o 
   8   0   6      716.72      753.46     52.65 o 
   9   0   6       39.80       60.62     27.05 o 
 -12   1   6      118.84      144.89     29.53 o 
 -11   1   6      179.51      184.18     31.68 o 
 -10   1   6      539.35      505.02     28.68 o 
  -9   1   6      478.62      476.97     25.00 o 
  -8   1   6      835.75      828.36     26.51 o 
  -7   1   6        1.11        3.36      4.91 o 
  -6   1   6      620.96      657.92     14.96 o 
  -5   1   6       88.38       69.46      6.81 o 
  -4   1   6      138.48      202.70      8.75 o 
  -3   1   6      129.26      184.70      6.91 o 
  -2   1   6     6175.27     6402.56     95.40 o 
  -1   1   6     1289.91     1261.51     26.71 o 
   0   1   6     3015.01     3088.18     48.11 o 
   1   1   6     4996.13     4948.62     46.11 o 
   2   1   6      434.02      413.45     10.64 o 
   3   1   6     1369.26     1182.02     23.12 o 
   4   1   6     4810.35     4512.57     50.93 o 
   5   1   6       25.36       36.42     10.36 o 
   6   1   6        6.40        2.12     13.07 o 
   7   1   6      525.50      527.83     32.50 o 
   8   1   6        7.62       12.49     27.42 o 
   9   1   6       48.44       55.91     21.49 o 
 -12   2   6       14.34       50.86     24.01 o 
 -11   2   6      346.20      370.48     26.81 o 
 -10   2   6      437.57      492.67     44.87 o 
  -9   2   6     1838.34     1721.18     41.00 o 
  -8   2   6     1743.85     1679.98     37.73 o 
  -7   2   6        4.54        8.16      5.33 o 
  -6   2   6     1727.79     1778.21     25.04 o 
  -5   2   6     4221.95     4196.03     36.92 o 
  -4   2   6        0.82        2.99      2.50 o 
  -3   2   6      519.07      528.66     10.71 o 
  -2   2   6      787.73     1020.63     44.98 o 
  -1   2   6      857.31      957.83     38.35 o 
   0   2   6     2628.39     2693.25     29.40 o 
   1   2   6      849.57      969.35     53.69 o 
   2   2   6       71.81       59.34      4.86 o 
   3   2   6        0.92       -0.03      7.10 o 
   4   2   6      985.92      969.81     22.21 o 
   5   2   6       14.00       28.73      9.15 o 
   6   2   6      346.51      325.32     24.29 o 
   7   2   6       14.61        1.56     12.37 o 
   8   2   6       22.64       47.70     24.31 o 
   9   2   6      342.33      335.99     31.19 o 
 -12   3   6      313.32      278.10     36.94 o 
 -11   3   6      116.97      116.48     16.74 o 
 -10   3   6      538.72      535.08     29.29 o 
  -9   3   6      505.87      531.91     24.63 o 
  -8   3   6      356.21      354.95     20.99 o 
  -7   3   6       45.73       40.86      7.04 o 
  -6   3   6      294.32      305.87     13.67 o 
  -5   3   6      499.18      479.54     11.19 o 
  -4   3   6       63.58       67.45      4.88 o 
  -3   3   6     5373.81     5477.70     44.53 o 
  -2   3   6        4.19       13.85      4.32 o 
  -1   3   6      126.16      147.91     10.70 o 
   0   3   6      589.19      505.22     10.63 o 
   1   3   6      288.77      375.36     23.20 o 
   2   3   6     2111.83     2106.45     25.10 o 
   3   3   6      375.63      369.16     11.67 o 
   4   3   6      541.60      524.14     20.16 o 
   5   3   6      556.40      566.82     29.94 o 
   6   3   6      216.92      203.38     20.14 o 
   7   3   6       88.48       56.23     15.74 o 
   8   3   6       20.47        9.98     15.22 o 
   9   3   6       24.69       12.64     16.07 o 
 -12   4   6      732.89      747.92     48.88 o 
 -11   4   6      187.88      188.80     20.26 o 
 -10   4   6      618.27      632.96     29.53 o 
  -9   4   6     1619.35     1674.93     40.37 o 
  -8   4   6     1152.68     1065.40     42.97 o 
  -7   4   6     1259.87     1259.01     25.50 o 
  -6   4   6     1281.71     1217.61     21.74 o 
  -5   4   6      477.25      402.39     10.47 o 
  -4   4   6     2193.43     2304.64     26.49 o 
  -3   4   6     3684.78     3784.36     34.03 o 
  -2   4   6      913.52     1031.22     19.62 o 
  -1   4   6     3394.30     3433.91     53.24 o 
   0   4   6      587.97      660.25     13.44 o 
   1   4   6      266.05      310.95     14.38 o 
   2   4   6      403.75      426.94     10.80 o 
   3   4   6      107.86       92.02      7.17 o 
   4   4   6      131.23      139.71     12.53 o 
   5   4   6       77.14       76.33     13.57 o 
   6   4   6      266.04      253.62     22.35 o 
   7   4   6      262.31      261.77     24.58 o 
   8   4   6      586.52      651.09     38.46 o 
   9   4   6        2.77        5.43     16.16 o 
 -12   5   6       53.64       38.75     37.66 o 
 -11   5   6      472.05      492.27     84.46 o 
 -10   5   6      413.33      405.04     26.12 o 
  -9   5   6      130.72      167.19     16.62 o 
  -8   5   6        0.19       -6.97      6.97 o 
  -7   5   6        4.94       12.73      5.64 o 
  -6   5   6     1281.08     1381.35     23.26 o 
  -5   5   6      711.35      715.50     13.65 o 
  -4   5   6       39.42       33.51      4.45 o 
  -3   5   6        1.99        4.90      2.68 o 
  -2   5   6       79.62      124.08     14.30 o 
  -1   5   6      624.44      653.70     43.16 o 
   0   5   6        3.93        5.42      2.96 o 
   1   5   6      138.94      171.91      9.59 o 
   2   5   6     1232.97     1184.71     20.57 o 
   3   5   6       52.38       54.08      5.88 o 
   4   5   6        9.57        9.19      6.35 o 
   5   5   6      167.07      208.57     21.10 o 
   6   5   6       63.96       53.99     13.69 o 
   7   5   6        5.09       -4.46     12.86 o 
   8   5   6       17.15       12.24     14.86 o 
   9   5   6        9.43       46.79     20.34 o 
 -12   6   6        2.31       -5.76     18.06 o 
 -11   6   6       80.91       53.78     40.00 o 
 -10   6   6       29.57       12.35     12.06 o 
  -9   6   6       26.66       21.29     12.39 o 
  -8   6   6       14.52        7.29      7.64 o 
  -7   6   6       34.25       17.86      6.35 o 
  -6   6   6       31.15       17.89      5.19 o 
  -5   6   6      396.83      461.26     11.72 o 
  -4   6   6      309.25      334.29     10.28 o 
  -3   6   6     1765.11     1796.04     23.94 o 
  -2   6   6      437.13      430.27     10.73 o 
  -1   6   6      302.47      299.98      9.49 o 
   0   6   6       36.12       42.84      6.48 o 
   1   6   6      714.06      760.23     14.08 o 
   2   6   6      148.86      167.99     14.46 o 
   3   6   6      846.34      849.16     17.03 o 
   4   6   6     1021.12     1005.34     28.22 o 
   5   6   6      988.73      840.02     30.52 o 
   6   6   6       70.12       68.56     15.15 o 
   7   6   6       92.29      109.81     18.75 o 
   8   6   6      520.40      484.60     34.14 o 
   9   6   6        7.61       28.92     24.93 o 
 -12   7   6      116.79      100.91     27.00 o 
 -11   7   6        3.96       -8.18     25.51 o 
 -10   7   6       11.63       14.96     12.22 o 
  -9   7   6       12.51       13.26     10.77 o 
  -8   7   6      133.32      114.72     13.45 o 
  -7   7   6       79.72       59.11      8.98 o 
  -6   7   6       34.06       22.46      5.19 o 
  -5   7   6     3146.49     3026.74     32.28 o 
  -4   7   6      243.18      236.91      9.72 o 
  -3   7   6     1982.84     1868.08     24.99 o 
  -2   7   6       55.14       36.96      5.73 o 
  -1   7   6     3250.08     3209.33     32.33 o 
   0   7   6     1912.36     1711.53     31.68 o 
   1   7   6       60.51       66.89      5.87 o 
   2   7   6     1911.82     1856.84     32.08 o 
   3   7   6      252.93      265.82     22.49 o 
   4   7   6      390.20      401.64     21.05 o 
   5   7   6     2551.11     2470.76     51.39 o 
   6   7   6      129.98      130.84     18.23 o 
   7   7   6      377.47      405.72     29.90 o 
   8   7   6       34.86       26.51     17.04 o 
 -12   8   6      243.39      218.18     40.43 o 
 -11   8   6       79.45       83.00     23.87 o 
 -10   8   6       74.92       62.67     16.48 o 
  -9   8   6      207.87      211.39     22.43 o 
  -8   8   6       37.97       11.19      9.99 o 
  -7   8   6      258.43      228.73     14.69 o 
  -6   8   6        5.89        5.40      5.15 o 
  -5   8   6      203.47      204.05     11.62 o 
  -4   8   6       40.37       49.66      5.36 o 
  -3   8   6      719.87      721.81     15.15 o 
  -2   8   6      209.59      261.91      9.62 o 
  -1   8   6       63.86       68.18      7.85 o 
   0   8   6       84.65       85.23      9.66 o 
   1   8   6      216.11      239.91     10.34 o 
   2   8   6       78.15       64.75      7.37 o 
   3   8   6      281.74      282.45     17.45 o 
   4   8   6       94.37       94.72     12.83 o 
   5   8   6      590.88      559.97     27.39 o 
   6   8   6       18.59      -10.08     13.42 o 
   7   8   6      300.91      245.03     24.78 o 
   8   8   6        0.44       11.58     17.92 o 
 -12   9   6        7.35       42.22     22.36 o 
 -11   9   6        0.03       36.95     20.36 o 
 -10   9   6      105.26       99.74     24.06 o 
  -9   9   6      357.86      352.70     28.17 o 
  -8   9   6      172.11      177.75     20.19 o 
  -7   9   6      268.71      310.31     28.35 o 
  -6   9   6      169.53      164.88     12.79 o 
  -5   9   6      186.24      176.65     10.93 o 
  -4   9   6      427.84      442.24     13.47 o 
  -3   9   6      851.00      883.20     17.33 o 
  -2   9   6      846.26      943.80     17.33 o 
  -1   9   6        9.51        1.59      5.24 o 
   0   9   6       94.49       97.73      8.30 o 
   1   9   6       77.33       77.68      7.96 o 
   2   9   6       50.34       41.23      7.88 o 
   3   9   6      155.18      146.77     14.29 o 
   4   9   6      314.30      304.48     23.95 o 
   5   9   6      109.81       94.41     13.06 o 
   6   9   6       90.31       74.83     15.73 o 
   7   9   6       55.33       38.08     16.31 o 
   8   9   6       87.38       89.14     21.22 o 
 -11  10   6      200.07      206.01     44.62 o 
 -10  10   6      176.79      177.42     55.60 o 
  -9  10   6       18.21        6.17     12.05 o 
  -8  10   6        8.05        8.27     12.09 o 
  -7  10   6      940.51      877.10     32.79 o 
  -6  10   6      388.38      405.08     19.15 o 
  -5  10   6      103.39      112.65      9.46 o 
  -4  10   6      101.54      111.64     11.47 o 
  -3  10   6      719.03      685.57     15.76 o 
  -2  10   6       95.91      114.05      9.06 o 
  -1  10   6       61.36       75.01      8.44 o 
   0  10   6      684.00      680.98     17.78 o 
   1  10   6      914.06      928.42     20.99 o 
   2  10   6      315.83      290.25     22.41 o 
   3  10   6      381.08      417.32     28.42 o 
   4  10   6      477.43      462.14     23.20 o 
   5  10   6      535.27      486.54     23.16 o 
   6  10   6      465.92      497.26     30.76 o 
   7  10   6      180.42      131.82     20.84 o 
   8  10   6       40.23       32.37     16.74 o 
 -11  11   6       41.66       62.71     22.89 o 
 -10  11   6       16.64       22.74     24.64 o 
  -9  11   6      122.76      158.13     31.63 o 
  -8  11   6       44.69       16.90     17.43 o 
  -7  11   6     2239.22     1966.89     50.51 o 
  -6  11   6        4.41        7.03      7.28 o 
  -5  11   6      416.31      429.92     15.54 o 
  -4  11   6     1155.35     1118.33     25.17 o 
  -3  11   6      487.51      482.08     14.66 o 
  -2  11   6      407.23      386.71     17.12 o 
  -1  11   6     1320.24     1341.27     20.98 o 
   0  11   6      186.10      150.76     11.01 o 
   1  11   6      808.40      771.21     29.12 o 
   2  11   6      515.15      501.67     26.03 o 
   3  11   6      289.32      309.02     24.72 o 
   4  11   6        0.99       -4.79      8.59 o 
   5  11   6      404.27      425.30     25.17 o 
   6  11   6       68.20       78.37     16.74 o 
   7  11   6      483.81      460.27     31.83 o 
   8  11   6        8.22      -28.99     39.39 o 
 -11  12   6        3.14       13.44     20.20 o 
 -10  12   6       16.22       18.50     17.82 o 
  -9  12   6      822.95      729.50     47.63 o 
  -8  12   6       49.77       52.75     14.01 o 
  -7  12   6        9.00       15.93     10.52 o 
  -6  12   6      234.30      200.02     16.40 o 
  -5  12   6      162.71      158.64     11.30 o 
  -4  12   6      197.45      180.33     12.86 o 
  -3  12   6        4.37       15.80      5.74 o 
  -2  12   6      358.76      367.64     13.48 o 
  -1  12   6      427.21      408.81     12.82 o 
   0  12   6      276.48      274.98     22.60 o 
   1  12   6      603.26      582.15     22.12 o 
   2  12   6      100.73       71.17     19.71 o 
   3  12   6       83.40       69.02     20.41 o 
   4  12   6        0.03        7.98     14.22 o 
   5  12   6      448.70      448.02     24.91 o 
   6  12   6       23.39       32.74     13.63 o 
   7  12   6      245.86      219.74     24.13 o 
   8  12   6        0.82       10.46     19.22 o 
 -11  13   6        0.77       -2.60     18.27 o 
 -10  13   6      131.85      124.26     25.99 o 
  -9  13   6      132.49      163.10     27.50 o 
  -8  13   6       85.31       59.62     15.73 o 
  -7  13   6       74.70       82.62     15.75 o 
  -6  13   6      469.16      405.36     22.05 o 
  -5  13   6      252.28      273.46     21.50 o 
  -4  13   6      478.10      481.81     18.58 o 
  -3  13   6        5.19       14.48      7.04 o 
  -2  13   6      837.25      840.08     23.97 o 
  -1  13   6       22.95       12.90      9.16 o 
   0  13   6      207.70      180.45     15.67 o 
   1  13   6      157.88      162.86     23.57 o 
   2  13   6     1083.48     1083.41     38.03 o 
   3  13   6       72.27       68.50     15.70 o 
   4  13   6        7.91        3.05     16.64 o 
   5  13   6      161.84      173.53     20.61 o 
   6  13   6        0.08       11.80     20.84 o 
   7  13   6       33.48       55.31     30.33 o 
 -11  14   6      210.92      244.26     36.16 o 
 -10  14   6      374.48      304.86     38.10 o 
  -9  14   6      352.15      311.46     35.93 o 
  -8  14   6      405.32      422.54     56.28 o 
  -7  14   6        2.83       -9.14      9.14 o 
  -6  14   6      622.05      690.42     41.82 o 
  -5  14   6     2172.22     2266.07     53.03 o 
  -4  14   6      370.32      297.92     22.35 o 
  -3  14   6      406.92      391.53     18.54 o 
  -2  14   6     3331.55     3164.68     63.49 o 
  -1  14   6      383.35      379.82     30.70 o 
   0  14   6     1124.95     1054.92     29.64 o 
   1  14   6      745.14      686.00     30.64 o 
   2  14   6        5.40       13.00     12.01 o 
   3  14   6      160.24      185.50     22.17 o 
   4  14   6      348.91      355.79     29.62 o 
   5  14   6       28.90       37.60     14.00 o 
   6  14   6      403.80      402.98     34.80 o 
   7  14   6       99.78      197.58     50.19 o 
 -10  15   6      160.79      116.65     26.99 o 
  -9  15   6      724.71      715.95     49.21 o 
  -8  15   6      568.38      607.84     61.78 o 
  -7  15   6      722.31      727.07     37.41 o 
  -6  15   6      162.27      119.58     17.25 o 
  -5  15   6      494.73      468.02     27.47 o 
  -4  15   6      859.83      797.50     27.37 o 
  -3  15   6       80.31       58.08     13.96 o 
  -2  15   6        0.65        3.83     10.51 o 
  -1  15   6      729.31      622.91     28.95 o 
   0  15   6       81.97       78.05     16.83 o 
   1  15   6       13.28       26.38     32.72 o 
   2  15   6      354.51      342.03     26.41 o 
   3  15   6      566.85      597.41     57.06 o 
   4  15   6       84.72       85.96     18.23 o 
   5  15   6      318.36      323.40     26.10 o 
   6  15   6      236.48      291.23     53.79 o 
   7  15   6       13.16       52.91     34.83 o 
 -10  16   6      214.91      191.26     32.50 o 
  -9  16   6        0.03       -3.02     17.67 o 
  -8  16   6       10.80       11.85     21.28 o 
  -7  16   6        1.73      -11.40     12.79 o 
  -6  16   6       72.99       61.02     14.68 o 
  -5  16   6       31.17       12.43     12.12 o 
  -4  16   6      536.16      571.66     32.58 o 
  -3  16   6      855.54      923.77     39.44 o 
  -2  16   6      595.12      594.74     30.21 o 
  -1  16   6      472.75      507.71     29.89 o 
   0  16   6     1083.55     1114.87     37.74 o 
   1  16   6        6.93       31.43     14.22 o 
   2  16   6      640.96      640.44     59.18 o 
   3  16   6       10.05       20.40     15.53 o 
   4  16   6      756.17      740.49     36.43 o 
   5  16   6      401.54      399.99     72.31 o 
   6  16   6      181.68      187.18     31.60 o 
 -10  17   6        6.13      -10.27     22.28 o 
  -9  17   6      116.82      140.16     53.34 o 
  -8  17   6      279.15      285.73     35.52 o 
  -7  17   6        0.01       -6.43     12.52 o 
  -6  17   6      368.07      410.10     32.37 o 
  -5  17   6      155.01      150.14     21.81 o 
  -4  17   6        0.83       -7.33      9.96 o 
  -3  17   6     2908.66     2595.84     64.83 o 
  -2  17   6     1946.12     2016.20    104.42 o 
  -1  17   6      441.69      475.54     61.48 o 
   0  17   6      941.36      928.28     40.35 o 
   1  17   6      411.19      380.16     39.25 o 
   2  17   6      529.95      501.14     40.80 o 
   3  17   6       57.80       94.49     29.24 o 
   4  17   6       78.84       70.12     17.61 o 
   5  17   6       39.31       83.14     36.02 o 
   6  17   6      212.79      267.34     75.11 o 
  -9  18   6       93.32      108.97     31.72 o 
  -8  18   6      175.76      158.42     24.82 o 
  -7  18   6       39.46       21.93     15.58 o 
  -6  18   6       88.48       89.46     17.63 o 
  -5  18   6      153.98      177.50     29.51 o 
  -4  18   6      266.61      295.88     34.15 o 
  -3  18   6      429.85      430.57     31.79 o 
  -2  18   6       54.08       53.94     16.96 o 
  -1  18   6      708.11      682.67     32.76 o 
   0  18   6      137.10      187.89     24.14 o 
   1  18   6      172.89      178.47     27.60 o 
   2  18   6       32.29        6.10     15.40 o 
   3  18   6      258.69      257.61     46.77 o 
   4  18   6      209.31      283.09     36.02 o 
   5  18   6       22.80       77.01     66.87 o 
   6  18   6      204.18      209.26     33.77 o 
  -9  19   6       90.86       50.58     20.07 o 
  -8  19   6       29.50       10.06     15.93 o 
  -7  19   6      978.10      963.05     43.16 o 
  -6  19   6        0.05        0.10     12.83 o 
  -5  19   6      259.59      204.97     32.51 o 
  -4  19   6     1261.11     1251.50     80.32 o 
  -3  19   6       24.87       32.73     20.72 o 
  -2  19   6      381.53      417.31     42.19 o 
  -1  19   6      162.11      156.69     21.23 o 
   0  19   6       59.27       30.92     20.36 o 
   1  19   6       46.75       64.60     19.77 o 
   2  19   6       52.19       40.44     28.08 o 
   3  19   6       23.78       25.96     29.19 o 
   4  19   6        2.79       12.47     26.85 o 
   5  19   6      140.52      162.15     46.76 o 
  -8  20   6       74.35       61.34     20.61 o 
  -7  20   6      220.56      206.78     27.75 o 
  -6  20   6      111.27       83.82     19.10 o 
  -5  20   6      240.24      220.09     33.51 o 
  -4  20   6      428.59      447.29     36.24 o 
  -3  20   6      128.65      142.25     27.98 o 
  -2  20   6        2.46       38.00     19.51 o 
  -1  20   6      484.77      516.45     43.34 o 
   0  20   6      140.03      110.86     50.97 o 
   1  20   6      441.90      446.14     62.30 o 
   2  20   6        5.27        8.94     26.12 o 
   3  20   6        1.79       -7.44     23.70 o 
   4  20   6       59.72       26.65     31.77 o 
   5  20   6      366.01      320.77     60.60 o 
  -8  21   6       60.79       28.27     18.68 o 
  -7  21   6       24.77       49.58     19.50 o 
  -6  21   6       28.06       22.19     15.71 o 
  -5  21   6       66.07       86.94     26.00 o 
  -4  21   6       37.45       51.53     23.87 o 
  -3  21   6       87.54      147.59     29.19 o 
  -2  21   6      299.84      250.31     79.84 o 
  -1  21   6      165.56      143.86     37.15 o 
   0  21   6      647.10      663.31     45.52 o 
   1  21   6     1002.41     1006.58     78.51 o 
   2  21   6      238.56      228.43     48.71 o 
   3  21   6      129.74      118.86     39.97 o 
   4  21   6      261.43      278.05     57.21 o 
  -7  22   6      228.39      256.27     30.92 o 
  -6  22   6       21.45       42.97     17.10 o 
  -5  22   6      201.02      230.22     66.25 o 
  -4  22   6      233.34      257.16     38.46 o 
  -3  22   6      174.86      163.58     43.34 o 
  -2  22   6      117.16      131.35     28.06 o 
  -1  22   6      582.06      589.79     93.09 o 
   0  22   6        1.05       -2.19     22.87 o 
   1  22   6      107.69       49.09     34.23 o 
   2  22   6      160.73      143.37     42.39 o 
   3  22   6       61.28       44.98     33.11 o 
  -6  23   6        1.66       27.70     17.43 o 
  -5  23   6       10.15       32.67     39.54 o 
  -4  23   6       46.10       26.87     23.81 o 
  -3  23   6       62.46       41.16     24.42 o 
  -2  23   6        8.71        4.96     19.35 o 
  -1  23   6      401.70      415.43     42.75 o 
   0  23   6      181.82      135.91     41.74 o 
   1  23   6        8.74      -13.90     25.56 o 
   2  23   6        0.18        1.89     32.09 o 
   3  23   6        3.78       -6.91     26.85 o 
  -5  24   6      224.88      147.82     31.99 o 
  -4  24   6       31.98       30.32     24.33 o 
  -3  24   6      252.21      224.54     36.30 o 
  -2  24   6       75.65       62.90     26.44 o 
  -1  24   6       23.37       41.14     22.66 o 
   0  24   6      405.66      312.67     59.97 o 
   1  24   6        1.71       14.09     28.50 o 
   2  24   6        0.01       11.90     29.78 o 
  -4  25   6      543.82      648.92     59.11 o 
  -3  25   6       34.31       31.85     24.06 o 
  -2  25   6      437.79      412.07     46.43 o 
  -1  25   6      134.29      163.89     33.81 o 
   0  25   6       43.79       54.72     35.36 o 
 -12   1   7       14.71       15.50     14.56 o 
 -11   1   7        1.80       36.64     12.33 o 
 -10   1   7     1199.25     1057.22     34.16 o 
  -9   1   7      510.00      521.67     25.46 o 
  -8   1   7      388.22      459.02     22.96 o 
  -7   1   7      238.50      242.94     13.54 o 
  -6   1   7      265.62      248.00     11.80 o 
  -5   1   7      154.10      188.71      8.05 o 
  -4   1   7      286.81      348.17      8.82 o 
  -3   1   7      429.02      541.42     12.52 o 
  -2   1   7     2669.92     2993.30     69.52 o 
  -1   1   7      312.88      345.33     10.62 o 
   0   1   7     1426.71     1445.50     23.50 o 
   1   1   7      526.21      540.16     11.43 o 
   2   1   7      384.97      370.69     10.74 o 
   3   1   7      401.21      386.07     13.95 o 
   4   1   7      202.72      249.82     16.16 o 
   5   1   7      346.30      360.28     24.17 o 
   6   1   7       42.88      149.20     18.83 o 
   7   1   7      208.81      204.33     24.37 o 
   8   1   7       18.93       52.36     26.46 o 
 -12   2   7      212.57      226.20     22.79 o 
 -11   2   7       20.68       46.64     13.59 o 
 -10   2   7      682.88      775.05     29.94 o 
  -9   2   7     1269.94     1205.80     34.33 o 
  -8   2   7      145.67      165.06     19.88 o 
  -7   2   7     1487.98     1586.61     28.90 o 
  -6   2   7      382.54      396.94     13.49 o 
  -5   2   7     2590.30     2675.50     26.36 o 
  -4   2   7       43.84      243.48     17.36 o 
  -3   2   7       29.46       81.83     13.06 o 
  -2   2   7       11.27        7.92      4.53 o 
  -1   2   7     1154.43     1154.07     27.02 o 
   0   2   7     2177.12     2268.89     30.90 o 
   1   2   7      141.18      394.08     13.66 o 
   2   2   7      836.55      866.32     17.21 o 
   3   2   7     1028.29     1169.27     23.44 o 
   4   2   7        0.17       -2.78      7.19 o 
   5   2   7      195.47      303.94     33.42 o 
   6   2   7      365.78      434.25     31.55 o 
   7   2   7      151.60      142.68     20.24 o 
   8   2   7        0.05       12.06     15.09 o 
 -12   3   7        6.13       26.99     20.81 o 
 -11   3   7      102.28       44.85     13.26 o 
 -10   3   7      210.74      310.52     23.31 o 
  -9   3   7     1817.02     1728.98     41.06 o 
  -8   3   7     1519.69     1451.82     35.21 o 
  -7   3   7       22.80       62.57      8.07 o 
  -6   3   7        7.82      100.52     10.18 o 
  -5   3   7       93.56       69.79      5.66 o 
  -4   3   7      699.06      827.37     14.69 o 
  -3   3   7     1498.74     1624.88     22.16 o 
  -2   3   7      180.51      177.77     11.48 o 
  -1   3   7       66.80      279.31     22.62 o 
   0   3   7      301.86      448.56     11.03 o 
   1   3   7      108.10      115.82     16.92 o 
   2   3   7     1168.23     1097.95     19.40 o 
   3   3   7      467.70      413.63     19.84 o 
   4   3   7      231.01      396.63     19.06 o 
   5   3   7      904.04      987.16     32.76 o 
   6   3   7        9.21       34.88     13.72 o 
   7   3   7       75.08       47.24     27.13 o 
   8   3   7       50.01       14.23     16.08 o 
 -12   4   7      378.09      396.32     44.17 o 
 -11   4   7        1.14       15.09     11.47 o 
 -10   4   7      365.28      328.24     24.14 o 
  -9   4   7       14.78       27.71      9.88 o 
  -8   4   7       96.77      110.94     13.15 o 
  -7   4   7     2102.24     2070.55     33.62 o 
  -6   4   7      230.40      222.56     11.42 o 
  -5   4   7      110.60      106.72      7.01 o 
  -4   4   7       40.84       41.86      4.69 o 
  -3   4   7       20.77       16.27      4.00 o 
  -2   4   7     1036.32     1200.37     25.88 o 
  -1   4   7        9.26        9.03      4.50 o 
   0   4   7       10.80       34.74      4.46 o 
   1   4   7        0.17        6.78      4.02 o 
   2   4   7      229.77      248.49      9.18 o 
   3   4   7      643.92      896.51     21.89 o 
   4   4   7      377.09      383.29     20.58 o 
   5   4   7      304.26      281.88     22.45 o 
   6   4   7      141.20      175.62     19.84 o 
   7   4   7        5.33       14.48     15.43 o 
   8   4   7      134.26      176.78     24.50 o 
 -12   5   7      103.32       79.51     24.23 o 
 -11   5   7        3.21       15.65     13.29 o 
 -10   5   7      327.78      334.22     23.89 o 
  -9   5   7       12.70       16.16      9.40 o 
  -8   5   7      140.23      190.73     15.79 o 
  -7   5   7     2913.00     3083.61     42.42 o 
  -6   5   7        5.50       15.42      4.84 o 
  -5   5   7      464.24      507.06     13.17 o 
  -4   5   7       14.47      431.84     23.57 o 
  -3   5   7      341.06      330.53      8.88 o 
  -2   5   7     3529.12     3956.13     52.68 o 
  -1   5   7       14.94       56.40     11.09 o 
   0   5   7     3829.48     3781.26     46.22 o 
   1   5   7      756.02      752.26     17.56 o 
   2   5   7      109.67      118.82      8.55 o 
   3   5   7     3081.88     3362.35     46.14 o 
   4   5   7      678.84      703.20     30.29 o 
   5   5   7       31.34       22.87     11.99 o 
   6   5   7      261.71      225.31     22.45 o 
   7   5   7       65.46       57.06     15.98 o 
   8   5   7       42.19       37.95     16.75 o 
 -12   6   7       13.60       29.74     20.25 o 
 -11   6   7        2.83       -1.49     12.52 o 
 -10   6   7      470.65      465.90     32.49 o 
  -9   6   7        0.19       37.08     10.76 o 
  -8   6   7      111.27      153.89     15.20 o 
  -7   6   7     1210.59     1225.74     31.81 o 
  -6   6   7      720.82      731.36     21.65 o 
  -5   6   7     2310.18     2344.53     29.72 o 
  -4   6   7     1220.24     1229.82     18.95 o 
  -3   6   7       60.89      282.01     10.42 o 
  -2   6   7     3109.01     3576.37     48.89 o 
  -1   6   7     2137.87     2119.75     61.37 o 
   0   6   7        0.03      112.33     13.70 o 
   1   6   7      441.49      648.43     16.70 o 
   2   6   7        4.26       67.81      7.05 o 
   3   6   7       97.10      215.73     15.36 o 
   4   6   7      125.12      138.18     21.55 o 
   5   6   7      352.77      379.82     25.59 o 
   6   6   7      187.18      216.65     22.28 o 
   7   6   7       26.62       36.75     20.43 o 
   8   6   7      414.68      418.20     32.56 o 
 -12   7   7       21.24       30.49     21.92 o 
 -11   7   7      894.80      915.64     41.35 o 
 -10   7   7      128.54      109.42     30.21 o 
  -9   7   7      767.82      691.89     35.47 o 
  -8   7   7     3338.22     3003.90     53.17 o 
  -7   7   7       92.56       80.03     11.46 o 
  -6   7   7      279.83      291.65     14.32 o 
  -5   7   7      321.07      326.61     12.00 o 
  -4   7   7       27.06       25.23      4.34 o 
  -3   7   7      494.96      441.75     12.29 o 
  -2   7   7       97.23      117.59      6.84 o 
  -1   7   7      106.46      191.52     14.21 o 
   0   7   7       28.03       18.31      4.40 o 
   1   7   7       72.71       96.47      9.21 o 
   2   7   7        7.92       36.87      6.94 o 
   3   7   7       36.37       51.61     10.51 o 
   4   7   7       26.38      245.99     25.26 o 
   5   7   7       45.83       93.83     15.47 o 
   6   7   7       48.03       25.05     26.21 o 
   7   7   7        9.03       85.38     22.43 o 
   8   7   7       76.49       55.85     20.06 o 
 -12   8   7       26.75       16.45     24.85 o 
 -11   8   7        9.49       41.90     21.46 o 
 -10   8   7      512.36      465.27     33.92 o 
  -9   8   7       23.75       26.79     12.77 o 
  -8   8   7      738.14      669.05     30.20 o 
  -7   8   7      179.70      174.56     17.90 o 
  -6   8   7      368.33      387.05     19.86 o 
  -5   8   7     1905.93     1887.09     34.58 o 
  -4   8   7      657.38      771.29     15.41 o 
  -3   8   7     1863.26     1834.74     28.06 o 
  -2   8   7      479.77      578.54     13.42 o 
  -1   8   7       17.42      161.83     28.80 o 
   0   8   7     1325.69     1348.73     26.98 o 
   1   8   7     1033.82     1181.47     22.98 o 
   2   8   7      128.01      159.64     13.45 o 
   3   8   7        6.23       20.03      8.22 o 
   4   8   7      363.50      408.93     27.74 o 
   5   8   7        0.50        7.80     12.39 o 
   6   8   7        2.93       62.47     14.59 o 
   7   8   7      356.48      293.90     35.02 o 
   8   8   7       12.60       28.92     18.03 o 
 -12   9   7        0.61       11.16     19.64 o 
 -11   9   7      464.64      510.95     46.73 o 
 -10   9   7      805.01      749.62     36.99 o 
  -9   9   7      571.76      507.50     38.16 o 
  -8   9   7      638.42      603.66     33.74 o 
  -7   9   7      234.10      251.33     18.35 o 
  -6   9   7        6.48       32.57      7.59 o 
  -5   9   7      103.18       84.61      8.22 o 
  -4   9   7      801.17      787.74     17.84 o 
  -3   9   7      789.35      787.02     17.31 o 
  -2   9   7        2.84        3.83      3.32 o 
  -1   9   7       89.69      135.37     11.04 o 
   0   9   7      197.42      259.79     12.56 o 
   1   9   7       29.35       47.55      8.72 o 
   2   9   7      526.19      486.60     20.18 o 
   3   9   7        0.25       11.71      7.79 o 
   4   9   7       63.53      157.37     16.53 o 
   5   9   7      118.20      183.79     19.75 o 
   6   9   7      363.10      400.61     44.20 o 
   7   9   7      373.23      442.05     32.13 o 
   8   9   7       63.93       61.63     28.15 o 
 -11  10   7      489.20      511.14     47.99 o 
 -10  10   7       17.49       10.96     13.00 o 
  -9  10   7      240.67      288.92     28.56 o 
  -8  10   7       95.73       63.16     18.71 o 
  -7  10   7      285.88      298.02     20.19 o 
  -6  10   7      217.91      220.36     25.88 o 
  -5  10   7      145.92      155.15     10.78 o 
  -4  10   7        0.32       -4.29      4.29 o 
  -3  10   7       73.00       78.77      7.30 o 
  -2  10   7      338.47      380.79     13.82 o 
  -1  10   7       46.07       60.70      8.22 o 
   0  10   7        0.04       -1.14      4.89 o 
   1  10   7      199.39      203.92     19.39 o 
   2  10   7      244.06      247.66     25.28 o 
   3  10   7       67.16       74.76     11.44 o 
   4  10   7       27.03       35.38     10.96 o 
   5  10   7       83.83      127.01     17.33 o 
   6  10   7      214.84      173.33     20.62 o 
   7  10   7       60.10       76.98     24.41 o 
 -11  11   7       25.23       18.64     19.10 o 
 -10  11   7      170.51      184.68     29.78 o 
  -9  11   7       11.19       10.84     12.22 o 
  -8  11   7       39.80       11.54     10.84 o 
  -7  11   7     1395.85     1308.30     41.19 o 
  -6  11   7        6.94       21.25      8.33 o 
  -5  11   7        1.22       17.54      6.17 o 
  -4  11   7     1375.33     1400.82     28.73 o 
  -3  11   7     1692.60     1688.28     29.39 o 
  -2  11   7      660.67      704.61     17.13 o 
  -1  11   7      654.70      825.30     21.86 o 
   0  11   7      686.69      818.44     20.82 o 
   1  11   7      230.67      204.96     19.79 o 
   2  11   7      112.27       91.29     15.65 o 
   3  11   7      126.13      256.07     22.82 o 
   4  11   7       79.04       97.14     14.18 o 
   5  11   7       56.00       44.85     14.17 o 
   6  11   7      138.70      100.26     18.34 o 
   7  11   7      183.57      140.20     22.36 o 
 -11  12   7        3.67        9.21     18.89 o 
 -10  12   7       79.13       82.40     23.84 o 
  -9  12   7      104.22       86.53     17.57 o 
  -8  12   7     2324.15     2217.47     57.58 o 
  -7  12   7       11.42       39.73     15.13 o 
  -6  12   7      258.87      279.70     18.98 o 
  -5  12   7      497.38      441.03     22.95 o 
  -4  12   7      274.15      291.15     15.32 o 
  -3  12   7     5456.22     5454.43     75.80 o 
  -2  12   7     1081.30     1192.26     45.35 o 
  -1  12   7      586.11     1092.44     29.26 o 
   0  12   7      329.22      368.27     23.38 o 
   1  12   7       19.25       67.14     25.60 o 
   2  12   7      167.42      200.32     21.29 o 
   3  12   7      282.47      272.00     36.33 o 
   4  12   7       30.78      289.27     49.96 o 
   5  12   7        0.08       19.80     11.51 o 
   6  12   7       53.46       53.87     15.02 o 
   7  12   7      111.05       98.77     24.36 o 
 -11  13   7       45.49       74.19     32.45 o 
 -10  13   7       14.15       26.86     18.29 o 
  -9  13   7      538.74      602.00     47.95 o 
  -8  13   7       47.84       72.40     21.19 o 
  -7  13   7      159.40      167.16     19.56 o 
  -6  13   7      168.18      207.39     25.07 o 
  -5  13   7     1014.51      875.05     38.33 o 
  -4  13   7      149.80      175.64     14.13 o 
  -3  13   7      101.91      338.14     39.50 o 
  -2  13   7      886.58      938.63     43.02 o 
  -1  13   7     2460.29     2355.05     43.96 o 
   0  13   7      271.54      317.66     20.32 o 
   1  13   7      137.80      219.43     21.55 o 
   2  13   7      539.71      544.27     29.70 o 
   3  13   7      125.15      115.27     21.46 o 
   4  13   7      601.01      606.76     35.51 o 
   5  13   7       18.10       67.85     19.42 o 
   6  13   7       90.91       81.32     22.00 o 
   7  13   7      402.71      531.42    119.62 o 
 -10  14   7      348.82      381.89     41.65 o 
  -9  14   7      605.91      688.90     48.10 o 
  -8  14   7        3.21        6.11     11.60 o 
  -7  14   7       30.90       25.34     11.77 o 
  -6  14   7      756.99      772.02     27.42 o 
  -5  14   7      622.85      562.53     29.37 o 
  -4  14   7       70.85       99.25     55.37 o 
  -3  14   7      344.32      367.98     64.13 o 
  -2  14   7     1937.04     2004.06     50.36 o 
  -1  14   7      384.34      469.73     42.19 o 
   0  14   7      256.66      287.11     20.67 o 
   1  14   7        0.52       81.59     19.14 o 
   2  14   7       29.54      115.83     18.51 o 
   3  14   7      157.22      157.81     21.83 o 
   4  14   7      132.68      124.44     21.04 o 
   5  14   7       32.47       98.64     21.63 o 
   6  14   7        0.24       27.28     18.58 o 
 -10  15   7       35.86       43.72     24.10 o 
  -9  15   7        0.84       -5.36     14.07 o 
  -8  15   7        5.86        4.06     14.43 o 
  -7  15   7        6.68       34.84     14.16 o 
  -6  15   7      149.50      141.47     18.24 o 
  -5  15   7       13.22       27.58     18.81 o 
  -4  15   7      730.29      778.35     41.97 o 
  -3  15   7      353.86      330.35     26.41 o 
  -2  15   7      140.74      167.36     19.93 o 
  -1  15   7       63.93       95.06     15.89 o 
   0  15   7      665.08      732.36     46.85 o 
   1  15   7      263.73      326.88     26.71 o 
   2  15   7      191.68      206.99     23.51 o 
   3  15   7      458.53      452.78     41.91 o 
   4  15   7      563.24      501.44     39.05 o 
   5  15   7        3.93       16.07     14.03 o 
   6  15   7        3.28       97.24     41.43 o 
 -10  16   7      506.80      486.94     48.44 o 
  -9  16   7        0.08       17.33     16.88 o 
  -8  16   7      965.64      970.05     50.60 o 
  -7  16   7      624.03      681.30     44.26 o 
  -6  16   7       80.07       57.44     14.68 o 
  -5  16   7        8.86        7.43     14.01 o 
  -4  16   7       91.95       78.06     17.46 o 
  -3  16   7      214.33      243.89     24.08 o 
  -2  16   7      609.36      687.14     43.44 o 
  -1  16   7      457.24      515.55     43.36 o 
   0  16   7       54.27       50.89     26.73 o 
   1  16   7       25.27       18.04     14.05 o 
   2  16   7       13.96       48.32     25.40 o 
   3  16   7       18.89       89.24     19.01 o 
   4  16   7        6.68      123.69     23.64 o 
   5  16   7        4.50       32.20     20.39 o 
   6  16   7        0.15      208.58     52.58 o 
  -9  17   7      104.34       73.49     45.76 o 
  -8  17   7        0.50       20.49     34.09 o 
  -7  17   7       10.39       15.78     15.59 o 
  -6  17   7       17.29       26.96     12.29 o 
  -5  17   7       91.85      124.45     25.64 o 
  -4  17   7        5.16       25.35     16.22 o 
  -3  17   7       50.91       50.28     20.00 o 
  -2  17   7       72.60       67.91     15.89 o 
  -1  17   7       29.58       20.05     17.54 o 
   0  17   7       38.02       28.84     16.05 o 
   1  17   7      508.53      457.23     41.07 o 
   2  17   7       17.42        8.62     16.16 o 
   3  17   7        0.04        3.56     14.20 o 
   4  17   7        9.16       51.57     22.45 o 
   5  17   7       58.44       97.69     37.72 o 
  -9  18   7       68.66       45.83     20.06 o 
  -8  18   7      134.32      179.20     25.74 o 
  -7  18   7      433.67      339.14     31.24 o 
  -6  18   7       39.54       83.56     31.82 o 
  -5  18   7        1.17        8.03     13.87 o 
  -4  18   7        4.83       11.28     15.62 o 
  -3  18   7       12.70       65.15     18.94 o 
  -2  18   7     1664.11     1826.62     72.89 o 
  -1  18   7      849.32      814.15     35.95 o 
   0  18   7       52.31       39.65     18.50 o 
   1  18   7       55.59       32.35     16.23 o 
   2  18   7      513.28      521.10     45.22 o 
   3  18   7       27.78       59.22     21.81 o 
   4  18   7      114.90       75.40     33.52 o 
   5  18   7       17.49       51.73     69.08 o 
  -9  19   7        0.27       13.35     18.68 o 
  -8  19   7       13.58       39.12     17.88 o 
  -7  19   7       83.75      109.51     21.07 o 
  -6  19   7        0.53       49.94     22.07 o 
  -5  19   7      159.03      160.06     31.17 o 
  -4  19   7        5.70       14.13     16.01 o 
  -3  19   7       61.55      153.71     22.59 o 
  -2  19   7      347.62      393.05     34.80 o 
  -1  19   7     1263.04     1257.49     45.00 o 
   0  19   7      276.91      255.60     32.63 o 
   1  19   7       62.49       51.89     19.14 o 
   2  19   7      671.09      638.18     49.87 o 
   3  19   7      247.71      266.43     51.86 o 
   4  19   7      191.18      185.37     44.66 o 
  -8  20   7        2.81       11.62     17.47 o 
  -7  20   7       61.02       42.76     17.78 o 
  -6  20   7       42.50       23.29     15.43 o 
  -5  20   7       47.39       47.87     24.70 o 
  -4  20   7       28.21       26.60     30.44 o 
  -3  20   7       88.30      186.73     84.09 o 
  -2  20   7      482.39      641.99     40.33 o 
  -1  20   7       21.26       62.13     16.93 o 
   0  20   7        5.51       -5.63     14.88 o 
   1  20   7      169.10      105.62     36.30 o 
   2  20   7        8.07       -5.60     24.69 o 
   3  20   7        0.16       14.69     30.00 o 
   4  20   7      105.85       67.85     35.15 o 
  -7  21   7       87.86       88.13     20.95 o 
  -6  21   7       29.07       41.26     16.25 o 
  -5  21   7       15.22       18.42     21.81 o 
  -4  21   7        1.33       37.73     32.01 o 
  -3  21   7        8.31       18.05     20.31 o 
  -2  21   7       64.65       92.08     25.08 o 
  -1  21   7        1.48        9.65     18.90 o 
   0  21   7       24.77       45.99     31.57 o 
   1  21   7       54.25      100.25     35.42 o 
   2  21   7        9.84      -15.10     24.97 o 
   3  21   7        3.71       19.21     31.34 o 
  -7  22   7       23.99       40.48     19.60 o 
  -6  22   7       87.38      103.79     20.65 o 
  -5  22   7      185.20      216.71     50.29 o 
  -4  22   7      504.99      617.07     74.52 o 
  -3  22   7      666.42      755.54     68.82 o 
  -2  22   7       82.26       95.09     27.55 o 
  -1  22   7       19.41       87.52     39.30 o 
   0  22   7       34.95       71.99     34.63 o 
   1  22   7       71.71       22.73     30.65 o 
   2  22   7        0.37       27.76     32.92 o 
   3  22   7        5.21       -0.11     28.97 o 
  -6  23   7        3.98       41.05     27.50 o 
  -5  23   7      668.05      673.82     82.31 o 
  -4  23   7        6.14       16.98     32.11 o 
  -3  23   7      857.39      904.40     54.76 o 
  -2  23   7      161.71      221.23     34.45 o 
  -1  23   7       32.54       99.22     41.49 o 
   0  23   7      203.56      203.78     51.53 o 
   1  23   7        0.40       54.99     35.57 o 
   2  23   7      351.84      238.39     52.73 o 
  -4  24   7       15.57       32.05     34.48 o 
  -3  24   7       22.78        7.63     22.54 o 
  -2  24   7      176.23      223.08     36.81 o 
  -1  24   7       68.51       10.67     33.09 o 
   0  24   7        7.68      -26.32     26.32 o 
   1  24   7       46.08       48.23     35.44 o 
  -2  25   7        0.55       41.62     38.81 o 
 -12   0   8        1.62        0.57     38.92 o 
 -11   0   8       31.96       17.22     17.10 o 
 -10   0   8     1295.69     1457.29     56.68 o 
  -9   0   8      151.22      131.15     24.77 o 
  -8   0   8     1198.20     1195.45     45.73 o 
  -7   0   8     5330.01     5299.82     84.17 o 
  -6   0   8      980.02     1026.97     30.50 o 
  -5   0   8      761.28      699.20     18.30 o 
  -4   0   8      422.23      430.25     14.23 o 
  -3   0   8      800.10      758.08     23.39 o 
  -2   0   8      641.24      585.34     20.01 o 
  -1   0   8     2372.03     2542.02     52.25 o 
   0   0   8      711.87      702.47     29.67 o 
   1   0   8        2.74       12.85      4.69 o 
   2   0   8      406.98      391.46     26.02 o 
   3   0   8      318.69      290.66     32.18 o 
   4   0   8      120.49      127.81     20.89 o 
   5   0   8      225.23      196.12     28.28 o 
   6   0   8       14.39        2.88     15.71 o 
   7   0   8       70.97       51.09     44.69 o 
   8   0   8      908.34      891.09     87.13 o 
 -12   1   8        0.83        4.78     11.54 o 
 -11   1   8       83.10       95.32     16.08 o 
 -10   1   8     1016.71     1085.35     35.00 o 
  -9   1   8        4.26        5.49      8.55 o 
  -8   1   8      500.91      502.53     21.92 o 
  -7   1   8     1280.64     1317.54     26.43 o 
  -6   1   8      226.41      232.39     12.45 o 
  -5   1   8       33.63       36.90      4.52 o 
  -4   1   8      252.01      275.60      9.11 o 
  -3   1   8       47.71       36.84      5.20 o 
  -2   1   8       84.94       91.34      6.39 o 
  -1   1   8       18.62       23.21      4.26 o 
   0   1   8     1934.07     2010.34     36.26 o 
   1   1   8      145.82      139.34      8.08 o 
   2   1   8     1681.26     1647.40     28.72 o 
   3   1   8      108.41       96.33     14.27 o 
   4   1   8     1034.54     1000.13     31.40 o 
   5   1   8       72.36       59.89     13.71 o 
   6   1   8      157.25      156.85     19.87 o 
   7   1   8       30.39       28.04     15.32 o 
   8   1   8       21.52       29.16     20.37 o 
 -12   2   8      131.75      124.40     29.02 o 
 -11   2   8       31.78       23.27     12.69 o 
 -10   2   8      354.31      356.23     24.61 o 
  -9   2   8      359.36      385.86     23.66 o 
  -8   2   8      520.54      511.92     22.64 o 
  -7   2   8        4.75        2.61      5.38 o 
  -6   2   8      191.51      197.78     15.51 o 
  -5   2   8      137.27      165.95      8.42 o 
  -4   2   8      100.01       97.18      6.61 o 
  -3   2   8      179.83      179.06     14.34 o 
  -2   2   8       48.21       89.35      8.83 o 
  -1   2   8        1.22       -0.85      4.18 o 
   0   2   8      162.00      179.02      8.55 o 
   1   2   8       27.76       49.05      7.08 o 
   2   2   8       57.22       56.36     15.68 o 
   3   2   8       72.92       90.59     11.59 o 
   4   2   8     1055.66      955.70     30.82 o 
   5   2   8     1258.59     1148.71     50.46 o 
   6   2   8       20.82       10.05     19.22 o 
   7   2   8      153.16      160.28     26.08 o 
   8   2   8       68.82       59.74     19.00 o 
 -12   3   8       75.55       67.09     18.82 o 
 -11   3   8        3.29       13.09     11.85 o 
 -10   3   8      231.71      239.78     21.15 o 
  -9   3   8       47.73       25.49     10.52 o 
  -8   3   8     1669.67     1656.82     38.43 o 
  -7   3   8       78.02       73.64      9.86 o 
  -6   3   8      309.12      355.99     21.08 o 
  -5   3   8     1159.89     1198.70     19.87 o 
  -4   3   8      326.55      307.07     14.81 o 
  -3   3   8      134.05      128.48      6.36 o 
  -2   3   8      955.85      948.50     27.48 o 
  -1   3   8      198.34      245.93     13.57 o 
   0   3   8     2452.59     2442.30     29.84 o 
   1   3   8      497.21      455.96     12.61 o 
   2   3   8     1560.70     1561.85     34.19 o 
   3   3   8        6.56        8.71      6.76 o 
   4   3   8       85.42       86.83     14.57 o 
   5   3   8      869.57      874.27     54.77 o 
   6   3   8      132.79       96.47     17.62 o 
   7   3   8        4.14        0.71     12.90 o 
   8   3   8       10.22        9.34     24.81 o 
 -12   4   8      650.62      737.91     40.47 o 
 -11   4   8      305.12      283.62     33.67 o 
 -10   4   8      276.05      281.86     22.65 o 
  -9   4   8        7.89       13.87      9.24 o 
  -8   4   8       17.71       13.56      8.16 o 
  -7   4   8     1745.27     1683.70     32.72 o 
  -6   4   8      870.01      885.45     19.09 o 
  -5   4   8       65.11       63.89      6.79 o 
  -4   4   8      311.40      286.38      9.99 o 
  -3   4   8     1895.38     1986.71     34.41 o 
  -2   4   8        0.11        0.35      4.60 o 
  -1   4   8      159.82      161.02     11.66 o 
   0   4   8     1216.24     1254.36     32.33 o 
   1   4   8      102.22      114.20      9.51 o 
   2   4   8      343.24      319.49     16.16 o 
   3   4   8      134.09      154.34     13.84 o 
   4   4   8      200.93      189.80     19.48 o 
   5   4   8       24.88       25.98     11.22 o 
   6   4   8      113.76       97.45     18.04 o 
   7   4   8      138.92      126.11     22.86 o 
 -12   5   8      125.82      106.06     21.08 o 
 -11   5   8      141.28      105.82     19.10 o 
 -10   5   8      135.34       73.89     16.91 o 
  -9   5   8      299.26      321.51     22.02 o 
  -8   5   8       39.45       41.93      9.99 o 
  -7   5   8        2.13        5.41      5.95 o 
  -6   5   8     1562.38     1609.35     37.12 o 
  -5   5   8     2530.11     2540.10     47.20 o 
  -4   5   8      183.27      195.20      9.08 o 
  -3   5   8       80.89       71.18      4.97 o 
  -2   5   8       86.32      101.81     10.79 o 
  -1   5   8      425.96      374.75     14.79 o 
   0   5   8      420.76      433.40     12.94 o 
   1   5   8     1084.70     1096.71     24.47 o 
   2   5   8       92.94       73.97      9.34 o 
   3   5   8     1257.89     1212.53     52.34 o 
   4   5   8     1968.24     1828.33     48.07 o 
   5   5   8       29.03       20.80     11.24 o 
   6   5   8       48.56       39.97     14.22 o 
   7   5   8      104.63       85.81     18.52 o 
 -12   6   8       17.36        9.53     18.78 o 
 -11   6   8        0.10       -3.17     12.09 o 
 -10   6   8        0.26        2.40     12.46 o 
  -9   6   8        7.88       12.90     10.73 o 
  -8   6   8     1187.01     1017.24     33.68 o 
  -7   6   8        8.19        7.07      6.48 o 
  -6   6   8      369.17      382.05     19.46 o 
  -5   6   8     3313.90     3249.01     36.58 o 
  -4   6   8       98.54       81.36      6.75 o 
  -3   6   8      404.79      454.58     15.71 o 
  -2   6   8       61.88       66.54      9.14 o 
  -1   6   8      127.39       97.16     17.13 o 
   0   6   8       35.08       55.96      5.99 o 
   1   6   8      310.05      320.82     17.40 o 
   2   6   8      283.95      294.47     17.27 o 
   3   6   8      255.18      261.78     21.31 o 
   4   6   8       51.73       32.12     20.60 o 
   5   6   8       21.87       23.65     12.16 o 
   6   6   8      632.88      608.05     32.91 o 
   7   6   8       55.15       28.99     17.91 o 
 -12   7   8      137.72       60.71     25.04 o 
 -11   7   8      387.45      464.21     35.30 o 
 -10   7   8       92.00      102.88     24.97 o 
  -9   7   8      590.50      562.29     73.57 o 
  -8   7   8      192.40      222.20     21.25 o 
  -7   7   8       41.26       35.28      8.14 o 
  -6   7   8        3.88       -4.30      5.03 o 
  -5   7   8      923.56      895.78     26.10 o 
  -4   7   8       32.92       34.92      4.96 o 
  -3   7   8       14.50        9.91      5.83 o 
  -2   7   8     4128.31     4051.68     67.16 o 
  -1   7   8      141.34      123.53     19.98 o 
   0   7   8      613.98      577.73     17.28 o 
   1   7   8       15.71       11.36      5.69 o 
   2   7   8       69.11       71.49     12.55 o 
   3   7   8      590.72      574.13     26.74 o 
   4   7   8       58.63       59.84     22.27 o 
   5   7   8      295.62      244.21     22.35 o 
   6   7   8       47.33       32.73     14.12 o 
   7   7   8       23.14       31.44     15.39 o 
 -12   8   8        3.86       19.77     26.08 o 
 -11   8   8      120.25      120.43     23.99 o 
 -10   8   8       48.12       63.73     16.02 o 
  -9   8   8      187.32      233.34     23.23 o 
  -8   8   8      557.62      457.33     27.90 o 
  -7   8   8        0.30       -0.62      6.80 o 
  -6   8   8      309.39      313.11     25.60 o 
  -5   8   8       30.10       29.80      6.06 o 
  -4   8   8      569.72      553.43     13.84 o 
  -3   8   8     1259.97     1283.26     21.77 o 
  -2   8   8      220.47      194.82      8.41 o 
  -1   8   8     1048.76     1048.28     33.60 o 
   0   8   8      648.19      617.68     20.47 o 
   1   8   8      245.26      258.60     15.44 o 
   2   8   8      233.57      236.84     16.52 o 
   3   8   8      303.99      285.34     22.58 o 
   4   8   8       26.07       18.33     13.72 o 
   5   8   8      211.65      207.24     21.26 o 
   6   8   8       24.38       17.50     14.01 o 
   7   8   8       11.92        4.89     14.90 o 
 -11   9   8        0.48        3.92     14.02 o 
 -10   9   8       54.33       54.24     15.52 o 
  -9   9   8      176.63      151.93     31.21 o 
  -8   9   8      183.35      163.73     19.17 o 
  -7   9   8       28.72       20.67     13.93 o 
  -6   9   8      159.70      184.22     15.04 o 
  -5   9   8      119.14      123.79      9.93 o 
  -4   9   8      205.12      189.04     16.75 o 
  -3   9   8     1997.89     1958.13     28.58 o 
  -2   9   8      412.03      412.74     11.69 o 
  -1   9   8     2901.79     2926.02     54.27 o 
   0   9   8     1093.03     1102.09     25.95 o 
   1   9   8       16.47       13.92      6.95 o 
   2   9   8      531.11      491.07     20.92 o 
   3   9   8     1155.82     1184.85     45.14 o 
   4   9   8        0.25       -4.36     10.32 o 
   5   9   8       21.55        8.20     13.17 o 
   6   9   8       39.15       46.80     16.87 o 
   7   9   8        4.63        7.61     14.26 o 
 -11  10   8      455.19      486.56     47.28 o 
 -10  10   8        1.08        5.52     12.70 o 
  -9  10   8      253.50      250.34     26.08 o 
  -8  10   8      222.57      214.74     22.10 o 
  -7  10   8      156.24      136.02     14.37 o 
  -6  10   8       31.09       46.09      9.62 o 
  -5  10   8      219.66      209.35     13.31 o 
  -4  10   8      312.33      300.93     15.80 o 
  -3  10   8      112.83      147.03     23.99 o 
  -2  10   8     2136.54     2077.82    132.85 o 
  -1  10   8     2577.02     2584.44     41.05 o 
   0  10   8       61.15       43.84      8.31 o 
   1  10   8      116.43      109.94     15.74 o 
   2  10   8       66.86       79.18     11.66 o 
   3  10   8      124.84      134.71     18.16 o 
   4  10   8       37.23       12.56     11.95 o 
   5  10   8       88.83       58.44     14.61 o 
   6  10   8      410.34      392.03     29.53 o 
   7  10   8       17.44        5.03     14.61 o 
 -11  11   8        9.59        8.92     20.19 o 
 -10  11   8      148.87      127.15     21.03 o 
  -9  11   8       15.61       24.66     13.53 o 
  -8  11   8       39.81       20.39     11.92 o 
  -7  11   8      183.62      146.82     17.96 o 
  -6  11   8      422.42      461.02     21.73 o 
  -5  11   8        1.72        5.70      5.58 o 
  -4  11   8      108.09      113.00     12.05 o 
  -3  11   8      311.95      312.35     20.09 o 
  -2  11   8      100.99       85.82     11.68 o 
  -1  11   8        2.45        6.71      5.72 o 
   0  11   8       47.20       35.06     11.88 o 
   1  11   8      879.74      963.94     35.49 o 
   2  11   8        6.80       -7.31      8.55 o 
   3  11   8      863.85      834.60     28.92 o 
   4  11   8       56.83       66.66     14.71 o 
   5  11   8      120.82      136.67     18.69 o 
   6  11   8      766.80      755.67     59.13 o 
 -11  12   8      131.68      165.14     31.25 o 
 -10  12   8      151.32      136.82     38.75 o 
  -9  12   8       25.62        8.69     15.53 o 
  -8  12   8      405.59      351.20     28.23 o 
  -7  12   8       69.12       32.06     15.88 o 
  -6  12   8       36.09       26.71      8.24 o 
  -5  12   8      802.08      810.78     22.44 o 
  -4  12   8        7.90        2.81      7.82 o 
  -3  12   8     1999.96     1919.34     79.44 o 
  -2  12   8        1.70       -0.23      9.70 o 
  -1  12   8       52.80       47.77     10.93 o 
   0  12   8     2621.87     2477.51     55.15 o 
   1  12   8     2229.99     2246.58     54.56 o 
   2  12   8      206.20      203.39     22.47 o 
   3  12   8       12.08       10.55     12.70 o 
   4  12   8        8.60       -4.72     16.74 o 
   5  12   8        0.05        1.82     11.53 o 
   6  12   8      158.42      104.36     24.54 o 
 -11  13   8      354.41      293.99     59.50 o 
 -10  13   8        0.26       10.09     17.04 o 
  -9  13   8       22.84       44.65     17.42 o 
  -8  13   8     1051.99      920.04     38.24 o 
  -7  13   8      116.48      105.53     16.50 o 
  -6  13   8        1.82       10.58      7.98 o 
  -5  13   8      497.12      553.56     34.40 o 
  -4  13   8      187.79      180.30     31.97 o 
  -3  13   8      199.98      169.32     31.43 o 
  -2  13   8     1160.09     1200.68     48.65 o 
  -1  13   8     2088.13     2056.02     49.74 o 
   0  13   8     1226.51     1272.38     41.25 o 
   1  13   8      427.39      470.70     63.97 o 
   2  13   8       25.96       13.91     12.24 o 
   3  13   8       73.86       88.25     17.65 o 
   4  13   8        0.23       -3.37     17.51 o 
   5  13   8       14.74       33.83     17.38 o 
   6  13   8        2.77       -3.81     18.94 o 
 -10  14   8       90.74       89.61     23.88 o 
  -9  14   8      623.19      569.28     37.63 o 
  -8  14   8        6.05        8.88     11.58 o 
  -7  14   8       63.45       79.93     15.49 o 
  -6  14   8     1781.06     1680.30     40.36 o 
  -5  14   8     1273.01     1361.75     54.88 o 
  -4  14   8      302.86      333.64     42.95 o 
  -3  14   8      382.88      312.54     40.85 o 
  -2  14   8       42.47       57.18     14.74 o 
  -1  14   8      532.85      558.94     29.33 o 
   0  14   8        3.96        1.17     12.68 o 
   1  14   8      238.42      315.84     26.43 o 
   2  14   8      101.29      119.10    103.10 o 
   3  14   8       27.59       12.24     27.70 o 
   4  14   8        0.05       -5.63     13.76 o 
   5  14   8       11.13       58.79     19.87 o 
   6  14   8        4.78        7.52     18.56 o 
 -10  15   8      187.68      185.25     44.73 o 
  -9  15   8        0.75        8.95     32.27 o 
  -8  15   8        0.26      -10.07     10.07 o 
  -7  15   8      147.90      178.87     20.94 o 
  -6  15   8       12.39       12.27     10.47 o 
  -5  15   8      363.59      398.05     42.72 o 
  -4  15   8       34.00       39.04     20.05 o 
  -3  15   8      336.41      300.41     45.95 o 
  -2  15   8        4.61       17.02     12.03 o 
  -1  15   8      998.51     1004.47     47.29 o 
   0  15   8       16.40       29.40     15.20 o 
   1  15   8     2260.25     2143.09     69.46 o 
   2  15   8      176.40      170.37     50.39 o 
   3  15   8      137.39      127.91     21.70 o 
   4  15   8      424.97      442.85     37.07 o 
   5  15   8       20.00       24.33     18.04 o 
 -10  16   8       39.21       25.24     21.12 o 
  -9  16   8        9.22       11.97     17.68 o 
  -8  16   8       67.40       42.91     17.22 o 
  -7  16   8       28.74       25.52     13.47 o 
  -6  16   8       32.04       42.63     12.90 o 
  -5  16   8       15.89       18.87     16.05 o 
  -4  16   8       74.36       58.26     19.96 o 
  -3  16   8       55.11       44.12     16.99 o 
  -2  16   8      119.54       88.34     17.15 o 
  -1  16   8      437.46      508.92     41.92 o 
   0  16   8      775.28      726.21     42.57 o 
   1  16   8      226.17      225.51     54.15 o 
   2  16   8        0.32       -5.52     18.69 o 
   3  16   8       39.75       36.91     21.62 o 
   4  16   8       56.58       57.14     18.56 o 
   5  16   8       49.83       68.87     30.55 o 
  -9  17   8      128.80      220.60     33.35 o 
  -8  17   8       67.53       16.89     17.50 o 
  -7  17   8      119.32       92.27     18.08 o 
  -6  17   8      694.99      725.01     37.30 o 
  -5  17   8       28.30       30.18     17.48 o 
  -4  17   8      247.98      270.56     32.39 o 
  -3  17   8      347.00      343.91     29.47 o 
  -2  17   8      285.62      327.23     28.10 o 
  -1  17   8      373.17      358.65     36.97 o 
   0  17   8      247.79      277.76     33.67 o 
   1  17   8      412.34      364.06     37.63 o 
   2  17   8      235.97      174.33     28.67 o 
   3  17   8       62.36       52.52     30.76 o 
   4  17   8       26.46       -3.15     17.60 o 
   5  17   8      224.98      373.07     61.36 o 
  -9  18   8      135.49      103.00     69.21 o 
  -8  18   8      683.85      735.94     78.38 o 
  -7  18   8      332.30      337.39     36.43 o 
  -6  18   8        4.11        8.25     10.77 o 
  -5  18   8      163.71      131.06     26.72 o 
  -4  18   8       35.77       23.35     17.77 o 
  -3  18   8       13.86       13.98     13.65 o 
  -2  18   8      131.54      136.90     25.50 o 
  -1  18   8        6.04       24.61     16.97 o 
   0  18   8        8.21       11.44     16.16 o 
   1  18   8       29.42       43.98     18.22 o 
   2  18   8      260.79      231.70     38.48 o 
   3  18   8       34.89       48.70     21.35 o 
   4  18   8      151.26      134.62     41.24 o 
  -8  19   8        0.82      -15.64     22.00 o 
  -7  19   8        0.95       13.86     14.45 o 
  -6  19   8       34.59       10.98     13.72 o 
  -5  19   8      437.80      392.16     41.02 o 
  -4  19   8        0.39        2.81     16.81 o 
  -3  19   8       63.88       70.59     18.09 o 
  -2  19   8       31.14       30.73     15.32 o 
  -1  19   8      454.54      462.10     43.61 o 
   0  19   8       41.06       48.26     20.13 o 
   1  19   8       23.37       19.62     17.37 o 
   2  19   8      125.79      116.69     26.38 o 
   3  19   8       64.36      112.55     37.81 o 
   4  19   8       64.21       80.51     37.32 o 
  -8  20   8      253.26      223.91     28.85 o 
  -7  20   8       28.72       44.40     17.83 o 
  -6  20   8      202.66      221.96     47.45 o 
  -5  20   8        9.08      -20.28     25.84 o 
  -4  20   8      216.55      234.41     33.26 o 
  -3  20   8       45.97       57.62     16.86 o 
  -2  20   8      276.94      309.92     29.95 o 
  -1  20   8       17.25       27.49     18.87 o 
   0  20   8      386.45      372.93     41.10 o 
   1  20   8        0.36        8.51     16.47 o 
   2  20   8        2.86        5.65     28.17 o 
   3  20   8       13.06      -15.65     26.08 o 
  -7  21   8        4.36        7.33     14.22 o 
  -6  21   8       19.65       10.75     14.58 o 
  -5  21   8       61.08       19.91     33.73 o 
  -4  21   8       23.55       86.39     37.90 o 
  -3  21   8      107.74      123.28     29.17 o 
  -2  21   8        9.18       26.67     21.94 o 
  -1  21   8      153.20      142.12     46.30 o 
   0  21   8      808.63      786.74     75.49 o 
   1  21   8        1.42       -1.30     26.59 o 
   2  21   8      455.75      615.00     76.98 o 
  -6  22   8       18.40       21.54     18.86 o 
  -5  22   8       80.77      121.36     42.19 o 
  -4  22   8      420.96      449.57     63.48 o 
  -3  22   8      116.59      145.97     32.49 o 
  -2  22   8        0.06       38.87     34.60 o 
  -1  22   8      292.11      299.04     60.12 o 
   0  22   8      231.92      198.96     52.25 o 
   1  22   8        3.43        0.37     32.32 o 
  -5  23   8      201.28      322.44     59.62 o 
  -4  23   8        9.49       -7.85     31.72 o 
  -3  23   8       44.19       55.87     37.85 o 
  -2  23   8      117.26      113.16     45.20 o 
  -1  23   8        0.53        4.51     32.75 o 
   0  23   8       52.27       10.20     35.80 o 
  -3  24   8      155.38      150.88     35.08 o 
  -2  24   8      137.25      156.42     50.64 o 
 -12   1   9      278.88      295.64     25.70 o 
 -11   1   9       21.78       15.78     11.60 o 
 -10   1   9      569.80      592.74     28.58 o 
  -9   1   9      175.92      152.58     16.59 o 
  -8   1   9     2101.17     1988.03     42.21 o 
  -7   1   9      661.04      662.59     19.34 o 
  -6   1   9     1577.84     1545.82     29.69 o 
  -5   1   9     1366.58     1397.66     22.97 o 
  -4   1   9       15.56       11.40      3.94 o 
  -3   1   9       37.17       39.19      5.43 o 
  -2   1   9        0.75        4.10      3.26 o 
  -1   1   9     1150.99     1049.63     19.59 o 
   0   1   9       42.72       33.32      6.07 o 
   1   1   9      272.88      305.57     15.20 o 
   2   1   9     2801.31     2743.97     58.77 o 
   3   1   9        2.33       -6.44      9.93 o 
   4   1   9     2094.63     1922.31     57.82 o 
   5   1   9        0.32       18.66     11.45 o 
   6   1   9        5.56        2.31     11.83 o 
   7   1   9       43.31       25.02     17.30 o 
 -12   2   9        0.40        1.04     12.26 o 
 -11   2   9       76.42       72.99     15.47 o 
 -10   2   9       48.71       36.44     11.54 o 
  -9   2   9      472.69      495.91     25.78 o 
  -8   2   9     3096.13     2910.02     52.70 o 
  -7   2   9      279.42      266.86     16.23 o 
  -6   2   9     5236.56     5115.63     61.23 o 
  -5   2   9      165.21      163.86      9.38 o 
  -4   2   9     3551.31     3550.88     42.76 o 
  -3   2   9        1.69        2.11      3.32 o 
  -2   2   9      164.56      139.56     11.05 o 
  -1   2   9     1020.01     1016.93     18.99 o 
   0   2   9      127.09      117.20      7.72 o 
   1   2   9      188.38      210.58     18.39 o 
   2   2   9       31.07       34.50      9.84 o 
   3   2   9     1066.68     1035.16     33.65 o 
   4   2   9      269.49      256.36     22.57 o 
   5   2   9      127.47      144.87     21.83 o 
   6   2   9        0.05        7.36     14.37 o 
   7   2   9       27.48       23.00     15.89 o 
 -12   3   9        5.71        6.76     13.66 o 
 -11   3   9      390.79      412.11     34.57 o 
 -10   3   9      340.22      363.34     25.52 o 
  -9   3   9      275.62      278.18     21.07 o 
  -8   3   9       32.37       40.73     11.51 o 
  -7   3   9      169.41      163.92     12.99 o 
  -6   3   9        7.82       12.71      8.40 o 
  -5   3   9      247.25      250.40     11.44 o 
  -4   3   9       68.26       73.26      5.99 o 
  -3   3   9       59.25       59.32      5.91 o 
  -2   3   9        9.44        2.79      4.90 o 
  -1   3   9        0.02       -0.46      6.26 o 
   0   3   9      816.79      805.82     16.16 o 
   1   3   9      713.92      724.53     33.79 o 
   2   3   9     1815.75     1786.47     41.51 o 
   3   3   9     2481.31     2589.09     54.87 o 
   4   3   9       22.24       18.02     10.87 o 
   5   3   9       44.25       45.91     17.27 o 
   6   3   9      269.56      261.52     25.24 o 
   7   3   9        0.12       18.86     15.30 o 
 -12   4   9        1.99      -12.70     12.70 o 
 -11   4   9       44.71       44.98     15.38 o 
 -10   4   9        5.98        4.40      9.93 o 
  -9   4   9      301.18      298.18     22.00 o 
  -8   4   9      315.69      273.52     20.66 o 
  -7   4   9      761.10      747.08     22.32 o 
  -6   4   9       60.57       61.83     23.28 o 
  -5   4   9      108.67      124.04      8.35 o 
  -4   4   9      494.92      505.58     12.32 o 
  -3   4   9      201.78      230.98     15.29 o 
  -2   4   9      488.79      495.46     17.88 o 
  -1   4   9       71.66       78.21     10.35 o 
   0   4   9     1350.87     1330.60     24.63 o 
   1   4   9       44.26       46.26      7.38 o 
   2   4   9       10.06       15.37      7.17 o 
   3   4   9      304.89      321.43     38.56 o 
   4   4   9        2.70       -0.11      9.63 o 
   5   4   9      527.90      409.33     27.12 o 
   6   4   9      692.14      619.66     45.25 o 
   7   4   9       38.08       19.79     15.77 o 
 -12   5   9      280.17      253.32     28.99 o 
 -11   5   9       16.54       20.08     13.87 o 
 -10   5   9      286.06      264.28     25.15 o 
  -9   5   9       41.76       68.49     12.72 o 
  -8   5   9      303.67      300.33     20.37 o 
  -7   5   9      204.87      203.41     20.24 o 
  -6   5   9     3243.04     3151.16     46.12 o 
  -5   5   9      437.50      431.91     13.21 o 
  -4   5   9        3.72        9.41      3.52 o 
  -3   5   9     1136.03     1208.96     30.02 o 
  -2   5   9      258.48      265.25     14.73 o 
  -1   5   9     1467.26     1503.99     34.59 o 
   0   5   9     1284.14     1313.69     29.47 o 
   1   5   9      875.99      897.70     23.41 o 
   2   5   9      597.21      582.85     25.01 o 
   3   5   9      304.22      342.83     24.07 o 
   4   5   9      762.80      766.79     32.64 o 
   5   5   9       44.90       58.81     13.98 o 
   6   5   9      839.63      832.26     53.86 o 
   7   5   9      205.61      182.20     23.91 o 
 -12   6   9       49.58       51.27     22.87 o 
 -11   6   9        8.31       17.51     13.73 o 
 -10   6   9       49.43       58.74     15.78 o 
  -9   6   9       39.10       32.75     12.29 o 
  -8   6   9      297.51      325.65     24.63 o 
  -7   6   9      619.15      559.70     23.57 o 
  -6   6   9       95.16      108.41     11.80 o 
  -5   6   9        6.95        1.57      3.98 o 
  -4   6   9      919.51      896.84     16.62 o 
  -3   6   9      389.31      427.29     24.43 o 
  -2   6   9      654.08      711.27     36.15 o 
  -1   6   9       51.98       74.72     15.77 o 
   0   6   9      176.65      204.19     10.92 o 
   1   6   9     2850.45     2817.75     57.19 o 
   2   6   9      720.34      714.63     27.49 o 
   3   6   9       88.26       84.09     22.00 o 
   4   6   9       64.25       40.83     14.98 o 
   5   6   9      101.70       72.42     15.49 o 
   6   6   9       27.77       12.16     13.16 o 
   7   6   9      869.30      792.14     48.00 o 
 -12   7   9       18.50       21.74     16.54 o 
 -11   7   9       38.25       19.15     13.94 o 
 -10   7   9        6.03       20.53     12.51 o 
  -9   7   9        0.06        3.45     13.77 o 
  -8   7   9      478.59      424.02     28.08 o 
  -7   7   9      117.57      129.33     13.72 o 
  -6   7   9        3.16        0.07      6.52 o 
  -5   7   9      427.11      393.67     15.53 o 
  -4   7   9     1506.34     1540.14     22.76 o 
  -3   7   9      925.91      986.27     22.48 o 
  -2   7   9        0.23       13.41      9.97 o 
  -1   7   9      210.16      193.27     25.37 o 
   0   7   9     1172.17     1158.56     29.78 o 
   1   7   9     3898.23     3931.22     63.65 o 
   2   7   9     3347.41     3315.42     64.29 o 
   3   7   9       81.94       73.94     14.20 o 
   4   7   9        0.05        6.47     21.61 o 
   5   7   9        8.99       11.11     17.81 o 
   6   7   9      326.05      289.89     26.37 o 
 -11   8   9      109.70       80.98     27.76 o 
 -10   8   9      381.96      364.97     37.00 o 
  -9   8   9      560.63      602.36     33.96 o 
  -8   8   9      505.97      441.01     29.19 o 
  -7   8   9     3985.66     3714.60     60.64 o 
  -6   8   9       67.34       69.96     10.35 o 
  -5   8   9      232.51      227.14     14.10 o 
  -4   8   9     1496.82     1488.86     22.75 o 
  -3   8   9     1355.21     1337.41     24.63 o 
  -2   8   9      467.55      432.81     32.91 o 
  -1   8   9      765.22      692.67     42.89 o 
   0   8   9       35.80       36.11      6.49 o 
   1   8   9     1351.83     1348.43     39.08 o 
   2   8   9       92.03       76.19     12.97 o 
   3   8   9       41.85       35.72     12.10 o 
   4   8   9      123.25      125.13     19.52 o 
   5   8   9      146.14      113.88     17.16 o 
   6   8   9       31.90       38.61     15.49 o 
 -11   9   9      395.26      369.45     32.91 o 
 -10   9   9       81.74      102.99     19.03 o 
  -9   9   9      471.72      489.50     32.99 o 
  -8   9   9      127.28       98.31     33.67 o 
  -7   9   9     1197.39     1101.32     43.29 o 
  -6   9   9      145.79      134.85     13.27 o 
  -5   9   9      100.78       91.28     10.48 o 
  -4   9   9       63.96       68.98      9.20 o 
  -3   9   9      773.89      777.41     23.13 o 
  -2   9   9       17.54       -4.39      5.28 o 
  -1   9   9      300.30      313.40     17.09 o 
   0   9   9       18.00       12.23      7.29 o 
   1   9   9      347.31      345.31     35.10 o 
   2   9   9      884.29      876.45     29.39 o 
   3   9   9       99.77       90.95     15.48 o 
   4   9   9      365.67      382.15     32.60 o 
   5   9   9       31.40       16.23     13.29 o 
   6   9   9        5.64       10.31     13.62 o 
 -11  10   9      257.01      260.13     34.18 o 
 -10  10   9      481.10      525.71     36.65 o 
  -9  10   9       16.48        8.37     11.39 o 
  -8  10   9      345.65      403.58     29.07 o 
  -7  10   9      792.86      744.54     26.87 o 
  -6  10   9      432.95      422.39     20.77 o 
  -5  10   9       15.72       11.07      7.29 o 
  -4  10   9       58.89       13.40     14.60 o 
  -3  10   9      955.47     1015.92     88.64 o 
  -2  10   9      217.37      226.84     16.27 o 
  -1  10   9      425.42      454.69     20.98 o 
   0  10   9        6.86       24.55     14.39 o 
   1  10   9      452.88      410.45     28.37 o 
   2  10   9       39.41       33.95      9.50 o 
   3  10   9       98.27       89.17     15.34 o 
   4  10   9      322.11      284.43     26.14 o 
   5  10   9      220.30      226.92     47.89 o 
   6  10   9        1.30       18.00     14.61 o 
 -11  11   9       96.67      165.03     45.98 o 
 -10  11   9      822.34      814.58     40.92 o 
  -9  11   9        1.21        2.01     11.40 o 
  -8  11   9        0.81       -2.01      9.70 o 
  -7  11   9       48.87       32.31     14.05 o 
  -6  11   9      560.63      545.16     23.63 o 
  -5  11   9       29.21       19.34      9.61 o 
  -4  11   9     1475.22     1436.85     69.10 o 
  -3  11   9     4808.04     4560.07    131.22 o 
  -2  11   9      326.35      337.88     20.74 o 
  -1  11   9      338.59      321.90     31.33 o 
   0  11   9        6.93        1.76      9.67 o 
   1  11   9     2303.31     2238.65     72.45 o 
   2  11   9       30.64       15.76     12.66 o 
   3  11   9        7.67       -0.30     11.28 o 
   4  11   9       17.45       19.06     12.13 o 
   5  11   9      148.49      145.36     30.14 o 
   6  11   9       96.40      112.71     20.99 o 
 -11  12   9        0.34       -2.71     22.83 o 
 -10  12   9        5.84        0.48     13.18 o 
  -9  12   9       37.38       44.51     15.00 o 
  -8  12   9       17.43        9.86     10.73 o 
  -7  12   9      500.25      495.08     29.21 o 
  -6  12   9      233.67      188.48     19.49 o 
  -5  12   9      186.89      160.30     25.03 o 
  -4  12   9      195.12      198.16     32.33 o 
  -3  12   9      715.20      712.53     49.70 o 
  -2  12   9        2.44       -2.19     12.21 o 
  -1  12   9       45.90       40.38     13.60 o 
   0  12   9      830.58      847.66     35.01 o 
   1  12   9       29.22       71.15     20.25 o 
   2  12   9      215.86      208.38     29.74 o 
   3  12   9       44.29       25.88     44.50 o 
   4  12   9        5.98       -1.68     26.77 o 
   5  12   9        0.30        7.33     11.87 o 
 -10  13   9       39.09       41.86     15.21 o 
  -9  13   9       21.26       14.78     12.84 o 
  -8  13   9        0.50        1.51     10.50 o 
  -7  13   9       33.01       13.81     14.01 o 
  -6  13   9        0.29       -1.18      8.34 o 
  -5  13   9      446.83      387.25     27.37 o 
  -4  13   9       45.94        4.57     15.33 o 
  -3  13   9       59.29       39.00     19.70 o 
  -2  13   9      604.15      506.47     43.65 o 
  -1  13   9      518.69      572.87     37.51 o 
   0  13   9     1619.33     1583.72     47.37 o 
   1  13   9      746.28      800.28     36.53 o 
   2  13   9       61.62       89.92     18.56 o 
   3  13   9      537.39      562.53     46.70 o 
   4  13   9       18.80       35.68     33.17 o 
   5  13   9      204.57      208.99     30.21 o 
 -10  14   9        0.01       -7.18     16.01 o 
  -9  14   9       32.74       34.88     15.37 o 
  -8  14   9       76.99       82.37     16.26 o 
  -7  14   9       78.42       59.00     14.43 o 
  -6  14   9      224.32      223.91     22.22 o 
  -5  14   9      416.18      395.65     28.47 o 
  -4  14   9      904.86      802.50     56.46 o 
  -3  14   9      648.44      553.69     47.88 o 
  -2  14   9     1356.27     1286.62     68.74 o 
  -1  14   9      509.51      560.54     70.15 o 
   0  14   9       28.93       45.61     22.13 o 
   1  14   9      355.22      367.01     36.76 o 
   2  14   9       79.20       32.25     16.40 o 
   3  14   9      204.85      220.16     26.12 o 
   4  14   9       99.00      111.55     40.13 o 
   5  14   9        0.17       23.52     18.94 o 
 -10  15   9       12.45       -0.42     20.35 o 
  -9  15   9       17.47        0.37     13.59 o 
  -8  15   9      128.77      154.58     26.47 o 
  -7  15   9       48.56       41.41     16.34 o 
  -6  15   9        3.36        6.13      9.84 o 
  -5  15   9       21.57       38.54     21.95 o 
  -4  15   9      232.62      225.74     37.96 o 
  -3  15   9      464.12      405.09     38.16 o 
  -2  15   9      534.07      561.65     31.56 o 
  -1  15   9      581.49      639.04     41.96 o 
   0  15   9       55.76       38.24     17.54 o 
   1  15   9       61.39       45.39     18.41 o 
   2  15   9        0.58        0.37     12.72 o 
   3  15   9       43.40       32.34     16.79 o 
   4  15   9       65.91       27.17     21.83 o 
   5  15   9        4.36       13.58     25.78 o 
  -9  16   9       97.73       98.53     24.26 o 
  -8  16   9      356.47      384.80     31.45 o 
  -7  16   9      839.56      884.05     38.57 o 
  -6  16   9      698.71      704.37     39.61 o 
  -5  16   9      448.29      522.59     57.80 o 
  -4  16   9        0.44        2.49     17.04 o 
  -3  16   9      361.53      335.09     33.99 o 
  -2  16   9      448.68      451.20     37.00 o 
  -1  16   9       13.92        5.38     14.63 o 
   0  16   9       44.18       37.80     18.05 o 
   1  16   9       21.35       16.70     16.29 o 
   2  16   9      258.55      241.36     35.15 o 
   3  16   9      634.50      616.92     48.75 o 
   4  16   9        4.24       19.92     34.54 o 
  -9  17   9       20.57        9.07     22.36 o 
  -8  17   9        3.05       -1.88     14.00 o 
  -7  17   9       92.66       49.26     15.17 o 
  -6  17   9      362.47      348.34     30.25 o 
  -5  17   9       51.87       53.13     23.88 o 
  -4  17   9        0.16      -12.70     22.53 o 
  -3  17   9        1.32       -8.29     13.46 o 
  -2  17   9       33.29       13.27     24.22 o 
  -1  17   9      163.12      126.29     26.66 o 
   0  17   9        1.39       -0.56     14.12 o 
   1  17   9        0.20       21.57     16.88 o 
   2  17   9       39.83       33.35     21.47 o 
   3  17   9      422.87      529.30     47.83 o 
   4  17   9        0.30       27.61     25.30 o 
  -8  18   9       17.37       24.80     18.32 o 
  -7  18   9      232.25      232.26     41.51 o 
  -6  18   9      230.29      240.72     40.96 o 
  -5  18   9      130.87      127.50     27.06 o 
  -4  18   9      666.95      615.95     48.06 o 
  -3  18   9      100.88       89.17     21.56 o 
  -2  18   9       15.56        0.79     16.64 o 
  -1  18   9       54.70       75.60     21.77 o 
   0  18   9       79.31       69.93     22.08 o 
   1  18   9       29.01       25.73     18.93 o 
   2  18   9        0.15       14.49     18.74 o 
   3  18   9      159.95      198.05     33.41 o 
  -8  19   9      179.67      210.30     28.86 o 
  -7  19   9        7.22        0.10     13.43 o 
  -6  19   9      281.90      239.30     25.21 o 
  -5  19   9       21.93       14.56     19.58 o 
  -4  19   9        0.99       -0.41     16.22 o 
  -3  19   9       12.05        3.80     15.58 o 
  -2  19   9       35.74       60.54     22.56 o 
  -1  19   9      334.85      401.20     78.19 o 
   0  19   9       57.37       74.81     21.97 o 
   1  19   9       92.34      114.29     26.82 o 
   2  19   9      619.34      698.67     55.59 o 
   3  19   9      252.56      296.44     38.87 o 
  -7  20   9       45.78       40.72     17.86 o 
  -6  20   9      177.33      206.57     38.18 o 
  -5  20   9       12.08       -0.44     31.58 o 
  -4  20   9       88.69       90.12     25.54 o 
  -3  20   9       90.67       92.37     23.67 o 
  -2  20   9       11.58       36.67     21.16 o 
  -1  20   9      211.57      220.35     33.16 o 
   0  20   9        1.49       -5.05     15.94 o 
   1  20   9       17.44       45.76     22.11 o 
   2  20   9       12.27       15.89     20.12 o 
  -6  21   9       68.86       54.04     20.32 o 
  -5  21   9      145.74      150.26     48.03 o 
  -4  21   9       53.09       59.36     35.41 o 
  -3  21   9        1.81       52.99     33.55 o 
  -2  21   9      236.28      263.77     37.61 o 
  -1  21   9       93.61      121.03     27.87 o 
   0  21   9        2.09        9.73     33.06 o 
   1  21   9      253.67      353.18     65.58 o 
  -5  22   9       62.71       41.75     35.79 o 
  -4  22   9       12.82       99.66     39.20 o 
  -3  22   9      168.58      203.13     47.44 o 
  -2  22   9        1.68       51.78     39.45 o 
  -1  22   9      109.87      173.60     52.14 o 
   0  22   9        0.30       -6.25     36.74 o 
  -2  23   9       20.68       50.20     42.31 o 
 -12   0  10       12.81       31.10     20.87 o 
 -11   0  10       79.57       73.60     20.92 o 
 -10   0  10       26.49       28.41     15.58 o 
  -9   0  10     1525.31     1524.92     55.69 o 
  -8   0  10     1849.95     1735.59     56.01 o 
  -7   0  10      166.19      148.89     20.23 o 
  -6   0  10    11238.37    11016.07    235.83 o 
  -5   0  10      757.70      717.40     36.14 o 
  -4   0  10     1284.66     1240.13     49.50 o 
  -3   0  10     1128.68      967.93     28.50 o 
  -2   0  10      756.03      832.42     25.32 o 
  -1   0  10       85.52       71.40     16.47 o 
   0   0  10      172.25      169.55     19.87 o 
   1   0  10     1051.27      970.89     44.13 o 
   2   0  10      581.29      564.02     38.33 o 
   3   0  10       33.65       45.75     17.50 o 
   4   0  10       56.27       45.41     25.20 o 
   5   0  10      781.15      747.37     47.57 o 
   6   0  10      200.08      196.05     33.74 o 
 -12   1  10       14.10       11.05     15.88 o 
 -11   1  10        0.58       -0.37     10.39 o 
 -10   1  10      112.96      113.55     15.89 o 
  -9   1  10       60.44       77.34     14.49 o 
  -8   1  10      472.00      467.24     23.92 o 
  -7   1  10      210.68      238.36     19.21 o 
  -6   1  10     1192.62     1158.39     28.32 o 
  -5   1  10      949.27      945.15     23.24 o 
  -4   1  10     3110.77     3108.52     37.21 o 
  -3   1  10        1.36       -0.29      3.81 o 
  -2   1  10      419.11      360.51     12.06 o 
  -1   1  10      787.57      756.21     17.61 o 
   0   1  10        0.02        6.04      8.43 o 
   1   1  10        0.97       -0.58      6.63 o 
   2   1  10     1286.65     1255.84     39.08 o 
   3   1  10      165.23      163.12     17.67 o 
   4   1  10      136.70      182.99     27.95 o 
   5   1  10      373.61      376.27     27.21 o 
   6   1  10        9.38       -4.28     12.35 o 
 -12   2  10       25.03       14.92     16.83 o 
 -11   2  10      218.50      188.80     21.14 o 
 -10   2  10       24.49       42.75     11.93 o 
  -9   2  10        6.00       -5.73      8.20 o 
  -8   2  10       52.58       33.89      9.64 o 
  -7   2  10     1293.28     1182.51     40.64 o 
  -6   2  10     1908.02     1790.05     40.43 o 
  -5   2  10      197.28      204.88     13.55 o 
  -4   2  10     1565.82     1503.89     25.67 o 
  -3   2  10       30.56       26.62      5.19 o 
  -2   2  10       12.28        0.42      5.13 o 
  -1   2  10       11.42       12.20      4.95 o 
   0   2  10       35.50       15.01      8.51 o 
   1   2  10      107.41       97.38     12.85 o 
   2   2  10      636.43      682.27     29.45 o 
   3   2  10      636.86      605.66     28.38 o 
   4   2  10      257.00      273.55     22.26 o 
   5   2  10      207.92      144.56     19.01 o 
   6   2  10       39.76       24.04     15.29 o 
 -12   3  10        7.41       18.39     13.88 o 
 -11   3  10      190.14      187.02     35.18 o 
 -10   3  10       40.06       49.29     12.17 o 
  -9   3  10     1058.12     1001.19     36.90 o 
  -8   3  10      228.62      242.52     31.53 o 
  -7   3  10       64.69       71.12     12.89 o 
  -6   3  10     2155.43     2045.34     41.93 o 
  -5   3  10      375.92      379.56     12.82 o 
  -4   3  10        0.15       -0.20      3.21 o 
  -3   3  10      572.50      629.96     21.45 o 
  -2   3  10       23.62       17.18      6.35 o 
  -1   3  10        1.96        7.88      8.83 o 
   0   3  10        7.51        8.51      5.32 o 
   1   3  10      585.27      531.69     23.55 o 
   2   3  10      157.91      155.07     25.59 o 
   3   3  10      417.57      423.44     25.84 o 
   4   3  10      706.13      705.79     30.29 o 
   5   3  10       10.77       27.88     12.97 o 
   6   3  10      635.89      636.13     35.43 o 
 -12   4  10      274.96      303.85     29.76 o 
 -11   4  10       80.15       66.84     16.80 o 
 -10   4  10       27.44       25.85     17.06 o 
  -9   4  10        7.72        1.93      8.96 o 
  -8   4  10        3.24       -5.96      7.42 o 
  -7   4  10      352.99      365.23     19.70 o 
  -6   4  10     4025.63     4177.43    111.86 o 
  -5   4  10      663.67      649.49     15.90 o 
  -4   4  10      560.18      572.04     13.77 o 
  -3   4  10      256.39      263.09     16.29 o 
  -2   4  10      628.69      622.74     29.04 o 
  -1   4  10        9.42       12.50     10.06 o 
   0   4  10        4.02        2.93      4.54 o 
   1   4  10      450.74      414.49     21.90 o 
   2   4  10      412.72      418.67     28.18 o 
   3   4  10      648.93      656.11     29.61 o 
   4   4  10       64.17       59.77     13.37 o 
   5   4  10      307.53      291.13     25.04 o 
   6   4  10       40.93       29.52     15.25 o 
 -12   5  10      344.24      376.99     50.52 o 
 -11   5  10       51.05       36.62     15.44 o 
 -10   5  10       43.03       70.67     15.96 o 
  -9   5  10      159.30      212.49     26.39 o 
  -8   5  10      676.85      645.98     28.75 o 
  -7   5  10      543.20      565.20     22.75 o 
  -6   5  10     3764.34     3535.43     59.62 o 
  -5   5  10     2424.24     2375.54     33.84 o 
  -4   5  10        1.04        4.77      4.10 o 
  -3   5  10       60.34       68.21      9.91 o 
  -2   5  10      340.06      362.70     23.57 o 
  -1   5  10       22.66        0.35      9.46 o 
   0   5  10       25.45       19.68      5.57 o 
   1   5  10       77.89       70.80     11.51 o 
   2   5  10      153.29      155.22     16.57 o 
   3   5  10      269.55      265.35     38.21 o 
   4   5  10      111.46      120.44     24.62 o 
   5   5  10      113.24       49.73     21.06 o 
   6   5  10      343.84      233.65     24.74 o 
 -11   6  10      114.83      101.99     36.93 o 
 -10   6  10        5.96       -1.23     10.79 o 
  -9   6  10        9.40       14.06     10.61 o 
  -8   6  10      118.91       96.89     35.95 o 
  -7   6  10     1217.29     1182.79     31.61 o 
  -6   6  10      161.75      161.65     14.81 o 
  -5   6  10     2519.56     2423.14     47.95 o 
  -4   6  10     2639.38     2610.61     34.61 o 
  -3   6  10       12.04        6.15      8.62 o 
  -2   6  10        9.09        5.83      8.78 o 
  -1   6  10        4.57        0.48     11.16 o 
   0   6  10      130.07      136.71      9.97 o 
   1   6  10      405.44      410.65     28.93 o 
   2   6  10       86.66       92.31     15.82 o 
   3   6  10        6.33       14.05     10.07 o 
   4   6  10       91.94       91.16     16.61 o 
   5   6  10       57.79       64.00     15.09 o 
   6   6  10       28.07       23.63     14.63 o 
 -11   7  10      455.27      517.13     37.58 o 
 -10   7  10        5.57        4.89     11.68 o 
  -9   7  10      809.61      787.06     34.43 o 
  -8   7  10      214.90      189.95     32.77 o 
  -7   7  10        1.62       -1.09      7.06 o 
  -6   7  10      135.88      122.57     13.48 o 
  -5   7  10      591.26      573.38     27.63 o 
  -4   7  10       90.23      115.86      8.66 o 
  -3   7  10      492.15      467.77     31.53 o 
  -2   7  10      234.16      226.09     28.79 o 
  -1   7  10     1632.88     1488.90     62.21 o 
   0   7  10       40.83       23.00      5.84 o 
   1   7  10      102.51       88.23     18.70 o 
   2   7  10      176.14      158.23     17.05 o 
   3   7  10       21.22       16.96     10.63 o 
   4   7  10       19.50        2.72     11.32 o 
   5   7  10      124.03       96.60     17.36 o 
   6   7  10      431.24      455.62     34.40 o 
 -11   8  10        5.97       25.11     14.45 o 
 -10   8  10      223.16      242.89     26.08 o 
  -9   8  10       88.70       60.95     14.86 o 
  -8   8  10      134.20      112.60     16.71 o 
  -7   8  10       10.63       10.48      7.86 o 
  -6   8  10      710.04      730.22     26.13 o 
  -5   8  10       23.79       12.00      8.26 o 
  -4   8  10      109.46      117.41      9.73 o 
  -3   8  10      103.66      107.66     17.29 o 
  -2   8  10      952.53     1048.83     53.24 o 
  -1   8  10      630.80      573.57     39.94 o 
   0   8  10      575.13      637.68     18.74 o 
   1   8  10      641.16      686.97     26.69 o 
   2   8  10       47.82       51.18     21.53 o 
   3   8  10        1.46        3.95     13.51 o 
   4   8  10        4.59      -11.23     11.23 o 
   5   8  10        9.74       18.11     12.12 o 
 -11   9  10        0.30        6.85     14.02 o 
 -10   9  10        9.96       18.45     13.70 o 
  -9   9  10        4.11        9.74     10.78 o 
  -8   9  10      112.27      137.77     18.33 o 
  -7   9  10        3.79       -4.31      7.05 o 
  -6   9  10       34.86       17.92     20.31 o 
  -5   9  10      489.69      385.64     23.14 o 
  -4   9  10      453.22      437.08     26.24 o 
  -3   9  10      569.30      578.60     44.58 o 
  -2   9  10     1080.75     1047.99     55.15 o 
  -1   9  10     1754.23     1686.67     38.33 o 
   0   9  10       82.93      138.72     21.40 o 
   1   9  10      999.10      909.51     30.17 o 
   2   9  10        5.24        9.17     10.49 o 
   3   9  10      557.13      524.00     30.36 o 
   4   9  10       26.72       29.07     13.75 o 
   5   9  10       10.68       10.14     12.35 o 
 -11  10  10      707.35      776.83     41.76 o 
 -10  10  10       35.45       24.38     14.07 o 
  -9  10  10       23.13       10.93     11.94 o 
  -8  10  10      302.68      316.85     25.80 o 
  -7  10  10        0.33       -0.89      9.10 o 
  -6  10  10      128.94       94.13     15.63 o 
  -5  10  10      204.21      196.04     19.28 o 
  -4  10  10      504.15      502.16     23.81 o 
  -3  10  10      125.97      163.52     40.52 o 
  -2  10  10     2232.98     2285.73    103.91 o 
  -1  10  10     1579.35     1608.10     43.91 o 
   0  10  10      120.37      157.70     25.68 o 
   1  10  10      207.40      230.49     28.44 o 
   2  10  10      320.70      310.85     24.49 o 
   3  10  10      599.92      604.84     30.86 o 
   4  10  10       82.52       92.23     24.12 o 
   5  10  10        1.67       17.77     16.92 o 
 -11  11  10       32.20       21.93     15.96 o 
 -10  11  10        6.84       22.86     14.58 o 
  -9  11  10       77.11      116.02     18.49 o 
  -8  11  10       10.89        6.78     10.65 o 
  -7  11  10        4.89        8.81     10.13 o 
  -6  11  10       61.02       61.88     23.00 o 
  -5  11  10       22.65       16.21     10.38 o 
  -4  11  10      136.30       76.89     22.75 o 
  -3  11  10      182.59      154.95     28.41 o 
  -2  11  10      332.93      310.54     19.06 o 
  -1  11  10     1056.68     1044.24     84.17 o 
   0  11  10      145.29       94.55     29.50 o 
   1  11  10       58.97       65.10     16.45 o 
   2  11  10     1050.22     1000.74    116.81 o 
   3  11  10        0.24      -10.33     10.33 o 
   4  11  10      353.21      326.14     28.59 o 
   5  11  10       86.72      111.76     18.67 o 
 -10  12  10       38.76       47.98     17.39 o 
  -9  12  10      134.09      146.33     30.35 o 
  -8  12  10       61.29       61.39     14.80 o 
  -7  12  10       16.86       22.74     10.89 o 
  -6  12  10        4.22        3.20      9.59 o 
  -5  12  10       92.86      113.61     16.52 o 
  -4  12  10      573.30      622.30     48.39 o 
  -3  12  10        0.01       -5.51     13.42 o 
  -2  12  10      252.08      238.10     36.09 o 
  -1  12  10       26.01       21.27     14.10 o 
   0  12  10       68.69       52.53     17.75 o 
   1  12  10       10.61       18.82     13.43 o 
   2  12  10      724.06      817.05     46.87 o 
   3  12  10       74.96       95.87     24.49 o 
   4  12  10        0.59       -8.53     16.46 o 
   5  12  10       53.15       79.76     20.84 o 
 -10  13  10       12.59        1.64     13.64 o 
  -9  13  10      406.63      428.00     35.08 o 
  -8  13  10      400.84      389.09     38.94 o 
  -7  13  10      209.64      191.86     20.82 o 
  -6  13  10        0.09        2.12     10.54 o 
  -5  13  10       42.44       41.70     12.52 o 
  -4  13  10        0.00      -12.30     13.86 o 
  -3  13  10      150.79      163.19     31.33 o 
  -2  13  10      113.73       85.51     25.24 o 
  -1  13  10      216.09      255.32     39.46 o 
   0  13  10        1.39        8.70     13.91 o 
   1  13  10       16.95       -4.93     17.66 o 
   2  13  10      165.15      156.89     23.12 o 
   3  13  10       45.52       71.22     23.53 o 
   4  13  10        1.44       19.86     21.14 o 
 -10  14  10      175.29      249.39     28.08 o 
  -9  14  10       23.35       22.66     14.66 o 
  -8  14  10      164.12      139.31     19.88 o 
  -7  14  10      341.30      313.39     26.79 o 
  -6  14  10       27.34       29.13     13.23 o 
  -5  14  10     1055.10     1030.61     41.04 o 
  -4  14  10      681.64      623.71     51.47 o 
  -3  14  10       30.68       22.23     18.66 o 
  -2  14  10       31.09        3.18     16.05 o 
  -1  14  10      118.40      111.86     29.43 o 
   0  14  10       42.68       47.43     18.80 o 
   1  14  10      502.43      549.37     44.47 o 
   2  14  10       29.48       16.84     14.09 o 
   3  14  10        1.50      -14.30     17.51 o 
   4  14  10        0.50      -22.06     22.06 o 
  -9  15  10        7.85        9.23     13.30 o 
  -8  15  10        4.62       -5.36     10.94 o 
  -7  15  10        1.11       -0.13     11.00 o 
  -6  15  10      116.45      113.12     26.69 o 
  -5  15  10      211.66      177.83     21.62 o 
  -4  15  10      215.40      146.33     32.81 o 
  -3  15  10       19.00       22.12     16.71 o 
  -2  15  10       66.77       63.99     24.50 o 
  -1  15  10        6.13       42.17     18.17 o 
   0  15  10      115.18      139.47     25.49 o 
   1  15  10      174.10      144.79     26.27 o 
   2  15  10      114.13      126.77     26.07 o 
   3  15  10       23.74       12.86     25.98 o 
  -9  16  10        5.67       23.45     14.24 o 
  -8  16  10       11.27       17.59     13.57 o 
  -7  16  10      437.36      405.08     34.34 o 
  -6  16  10       39.03       41.67     15.07 o 
  -5  16  10      366.09      316.13     48.85 o 
  -4  16  10       46.49       17.21     18.83 o 
  -3  16  10      150.57      161.74     27.11 o 
  -2  16  10      105.45      122.93     32.55 o 
  -1  16  10      145.00      110.90     27.62 o 
   0  16  10      154.27      119.34     30.88 o 
   1  16  10      310.72      365.69     38.80 o 
   2  16  10       31.35       23.03     19.38 o 
   3  16  10       12.25       21.30     23.78 o 
  -8  17  10       15.59       16.14     16.80 o 
  -7  17  10        4.66        6.97     12.68 o 
  -6  17  10      136.15      116.72     24.66 o 
  -5  17  10      233.89      263.91     45.19 o 
  -4  17  10        3.82        5.97     20.75 o 
  -3  17  10        0.17      -13.28     13.28 o 
  -2  17  10        8.54       21.04     20.36 o 
  -1  17  10      167.13      127.29     26.31 o 
   0  17  10       87.28       71.99     30.16 o 
   1  17  10     1060.01     1233.83    153.37 o 
   2  17  10       13.85       27.35     19.72 o 
   3  17  10      113.85      129.61     37.82 o 
  -8  18  10      299.51      287.06     35.31 o 
  -7  18  10      119.65      110.74     22.37 o 
  -6  18  10       82.90      110.85     24.43 o 
  -5  18  10      394.14      397.41     42.05 o 
  -4  18  10      291.38      292.24     35.82 o 
  -3  18  10      480.22      454.10     56.82 o 
  -2  18  10       91.63       98.53     32.30 o 
  -1  18  10      108.33      106.37     26.00 o 
   0  18  10      159.36      127.61     28.04 o 
   1  18  10       14.64       61.69     22.65 o 
   2  18  10      201.34      211.37     34.66 o 
  -7  19  10       46.11       40.99     19.11 o 
  -6  19  10        6.61        4.38     12.79 o 
  -5  19  10      157.94       84.26     24.78 o 
  -4  19  10        0.67        5.44     16.47 o 
  -3  19  10       28.95        1.27     19.58 o 
  -2  19  10      121.41       81.34     29.76 o 
  -1  19  10       32.48       45.03     22.37 o 
   0  19  10      303.60      276.48     65.73 o 
   1  19  10       48.33       50.59     22.99 o 
  -6  20  10       54.98       49.52     19.18 o 
  -5  20  10       43.46       20.97     21.94 o 
  -4  20  10       30.41       45.89     21.27 o 
  -3  20  10        1.62      -17.55     17.55 o 
  -2  20  10       38.75       44.71     26.52 o 
  -1  20  10        7.64       18.01     18.25 o 
   0  20  10       11.13       34.70     20.47 o 
   1  20  10        9.55        5.11     34.44 o 
  -5  21  10       14.43      -24.41     33.55 o 
  -4  21  10       45.30       33.79     19.92 o 
  -3  21  10        0.70        9.30     23.10 o 
  -2  21  10       48.29       39.29     26.86 o 
  -1  21  10        2.26       12.93     37.05 o 
 -12   1  11      122.93      106.94     26.27 o 
 -11   1  11       56.77       65.36     14.83 o 
 -10   1  11       50.00       64.94     13.89 o 
  -9   1  11      161.75      161.05     18.54 o 
  -8   1  11       38.31       38.98     12.90 o 
  -7   1  11      280.46      265.14     21.98 o 
  -6   1  11       87.85       72.93      9.58 o 
  -5   1  11       76.34       76.81      9.04 o 
  -4   1  11     1099.91     1002.24     19.47 o 
  -3   1  11      351.40      348.65     13.59 o 
  -2   1  11        8.13        3.04      4.78 o 
  -1   1  11       94.82       97.28     11.78 o 
   0   1  11       56.09       73.50     10.61 o 
   1   1  11        0.13       -6.38      6.38 o 
   2   1  11       75.73       44.76     11.56 o 
   3   1  11      205.29      208.81     26.67 o 
   4   1  11      448.38      450.10     28.41 o 
   5   1  11      275.52      245.69     24.05 o 
 -12   2  11       16.18        8.76     22.56 o 
 -11   2  11       16.97       12.93     11.36 o 
 -10   2  11       44.97       50.80     13.21 o 
  -9   2  11       57.05       51.44     11.58 o 
  -8   2  11      787.50      773.27     30.39 o 
  -7   2  11      117.37      107.65     15.53 o 
  -6   2  11      502.95      460.89     20.11 o 
  -5   2  11      393.80      370.02     29.75 o 
  -4   2  11     1166.98     1215.95     21.23 o 
  -3   2  11      799.59      790.73     24.56 o 
  -2   2  11      186.36      181.47     16.87 o 
  -1   2  11      737.11      739.37     20.47 o 
   0   2  11      116.63      113.32     12.53 o 
   1   2  11        0.25        6.86      7.22 o 
   2   2  11      597.59      635.96     58.65 o 
   3   2  11      177.67      138.22     17.71 o 
   4   2  11      430.02      399.88     26.73 o 
   5   2  11      110.61       64.26     15.77 o 
 -11   3  11      161.02      165.11     21.78 o 
 -10   3  11       94.32       76.10     13.99 o 
  -9   3  11       20.96       12.15      9.30 o 
  -8   3  11        2.01        8.22      8.65 o 
  -7   3  11       26.81       18.76      9.28 o 
  -6   3  11      105.22       86.65     11.40 o 
  -5   3  11      306.97      304.82     15.71 o 
  -4   3  11      481.47      430.65     22.52 o 
  -3   3  11       52.75       23.85     20.55 o 
  -2   3  11       32.74       10.21      8.17 o 
  -1   3  11       54.89       26.52     10.06 o 
   0   3  11      540.02      536.27     50.01 o 
   1   3  11      421.48      407.98     22.10 o 
   2   3  11      225.02      196.76     20.22 o 
   3   3  11       75.05      103.93     23.25 o 
   4   3  11       24.94       37.63     12.95 o 
   5   3  11      406.16      405.57     29.84 o 
 -11   4  11       29.34       23.18     13.77 o 
 -10   4  11       30.28       27.94     12.36 o 
  -9   4  11      130.78      115.99     17.05 o 
  -8   4  11       81.30       63.92     12.63 o 
  -7   4  11       54.00       34.26     22.56 o 
  -6   4  11     2840.10     2637.85     90.31 o 
  -5   4  11       24.34       22.89      6.52 o 
  -4   4  11      582.96      561.87     18.11 o 
  -3   4  11       27.64       47.36     11.64 o 
  -2   4  11      420.74      478.69     25.51 o 
  -1   4  11       87.32       99.48     25.35 o 
   0   4  11      560.29      528.99     22.13 o 
   1   4  11      293.75      335.33     22.31 o 
   2   4  11       68.35       57.37     12.02 o 
   3   4  11      698.68      713.47     30.87 o 
   4   4  11      250.23      236.77     22.07 o 
   5   4  11        7.08        4.16     12.88 o 
 -11   5  11      486.78      463.07     54.43 o 
 -10   5  11        2.87       -1.31      9.80 o 
  -9   5  11      423.47      466.79     30.65 o 
  -8   5  11        5.83        8.60      9.38 o 
  -7   5  11      403.31      394.32     25.44 o 
  -6   5  11      152.91      145.68     14.28 o 
  -5   5  11      789.14      810.85     27.54 o 
  -4   5  11      925.76      954.37     42.74 o 
  -3   5  11      129.98      127.03     17.06 o 
  -2   5  11        5.38       28.29     10.31 o 
  -1   5  11        9.21       11.27     11.79 o 
   0   5  11       11.72        7.20      8.35 o 
   1   5  11       64.82       63.47     16.29 o 
   2   5  11      354.08      334.10     23.65 o 
   3   5  11      161.13      162.44     18.92 o 
   4   5  11      282.91      301.05     23.81 o 
   5   5  11      421.97      388.97     32.46 o 
 -11   6  11       15.45        8.06     12.42 o 
 -10   6  11        4.81        0.41     14.27 o 
  -9   6  11      535.07      571.05     59.37 o 
  -8   6  11       25.76       18.70     10.27 o 
  -7   6  11       18.02       17.99     10.01 o 
  -6   6  11      453.54      421.04     20.69 o 
  -5   6  11     1746.37     1567.34     39.77 o 
  -4   6  11     1573.80     1600.53     64.90 o 
  -3   6  11       15.13        0.70     10.44 o 
  -2   6  11      496.88      431.31     27.70 o 
  -1   6  11      460.89      464.68     35.64 o 
   0   6  11       58.74       67.66     13.92 o 
   1   6  11      514.17      544.51     25.96 o 
   2   6  11      493.20      502.88     30.22 o 
   3   6  11      829.75      744.84     33.11 o 
   4   6  11      804.04      776.35     36.21 o 
   5   6  11       11.68       15.95     13.69 o 
 -11   7  11      123.27      100.31     19.32 o 
 -10   7  11       62.88       94.12     28.70 o 
  -9   7  11       48.37       43.50     18.72 o 
  -8   7  11       41.03       47.44     12.54 o 
  -7   7  11        0.40       -8.03      8.03 o 
  -6   7  11      170.42      139.02     37.86 o 
  -5   7  11        7.25        8.04      7.48 o 
  -4   7  11     2518.80     2427.36     52.65 o 
  -3   7  11      668.62      612.82     41.13 o 
  -2   7  11       86.69      113.54     44.63 o 
  -1   7  11      528.06      508.62     38.57 o 
   0   7  11        4.72        5.55      7.58 o 
   1   7  11      107.91      104.29     13.73 o 
   2   7  11      198.90      170.04     30.73 o 
   3   7  11      101.85       99.57     25.10 o 
   4   7  11      174.74      188.67     23.17 o 
   5   7  11       95.69       58.10     19.56 o 
 -11   8  11        0.67      -10.73     12.02 o 
 -10   8  11        9.54       -6.10     11.28 o 
  -9   8  11       58.18       49.44     18.33 o 
  -8   8  11       81.86      104.41     16.38 o 
  -7   8  11        2.01        1.45      8.56 o 
  -6   8  11       79.19       42.59     11.27 o 
  -5   8  11      113.12      140.35     15.25 o 
  -4   8  11     1206.78     1270.84     25.29 o 
  -3   8  11      364.10      313.83     36.14 o 
  -2   8  11      191.88      198.03     29.07 o 
  -1   8  11      333.12      291.86     35.55 o 
   0   8  11     1016.98     1029.81     31.83 o 
   1   8  11      446.23      409.14     23.28 o 
   2   8  11       26.94       25.68     11.14 o 
   3   8  11      674.28      622.52     31.31 o 
   4   8  11       42.89       28.64     14.22 o 
 -11   9  11       51.92       60.00     17.58 o 
 -10   9  11      178.82      212.87     26.81 o 
  -9   9  11      330.33      301.06     26.50 o 
  -8   9  11        0.24        6.78     10.35 o 
  -7   9  11      230.15      240.24     27.37 o 
  -6   9  11      453.57      442.37     26.79 o 
  -5   9  11      344.86      329.63     21.59 o 
  -4   9  11       74.99       75.40      8.28 o 
  -3   9  11       70.09       90.71     21.45 o 
  -2   9  11      770.19      824.96     50.63 o 
  -1   9  11        6.75       12.33     13.60 o 
   0   9  11        5.80      -11.50     11.66 o 
   1   9  11      233.02      204.87     34.26 o 
   2   9  11        2.38        3.87      9.72 o 
   3   9  11        2.38       -2.52     10.77 o 
   4   9  11      161.61      155.99     56.55 o 
 -10  10  11       46.56       63.17     16.71 o 
  -9  10  11       46.74       52.21     14.59 o 
  -8  10  11       16.91       17.01     11.94 o 
  -7  10  11      327.00      334.45     37.47 o 
  -6  10  11      292.82      267.21     35.25 o 
  -5  10  11      245.31      220.09     19.84 o 
  -4  10  11     1591.56     1594.43     41.19 o 
  -3  10  11       54.62       43.52     19.21 o 
  -2  10  11      841.59      793.85     51.95 o 
  -1  10  11      132.56       86.52     23.70 o 
   0  10  11       21.26       37.41     15.65 o 
   1  10  11      462.67      494.63     51.55 o 
   2  10  11      178.35      158.78     23.62 o 
   3  10  11       22.50       18.10     16.15 o 
   4  10  11       90.53       81.75     26.90 o 
 -10  11  11      113.19       86.20     31.39 o 
  -9  11  11      138.75      144.43     20.72 o 
  -8  11  11       67.51       59.21     14.90 o 
  -7  11  11      216.53      208.13     54.82 o 
  -6  11  11      331.79      365.32     26.14 o 
  -5  11  11       18.64        4.56      8.67 o 
  -4  11  11       10.55        1.97      8.98 o 
  -3  11  11      360.79      325.43     39.94 o 
  -2  11  11       38.69       32.75     17.23 o 
  -1  11  11        8.85       18.79     21.68 o 
   0  11  11       74.00       79.36     19.86 o 
   1  11  11      260.24      320.18     34.01 o 
   2  11  11        6.87       -2.51     15.27 o 
   3  11  11       66.82       18.22     42.51 o 
   4  11  11       50.56       45.87     16.65 o 
 -10  12  11        0.01      -10.45     12.23 o 
  -9  12  11       72.66       38.67     14.64 o 
  -8  12  11       10.68       -6.49      9.89 o 
  -7  12  11        1.01        8.08     10.84 o 
  -6  12  11      123.16      122.05     18.30 o 
  -5  12  11      139.00      110.28     16.45 o 
  -4  12  11        7.04       18.09     16.98 o 
  -3  12  11      262.60      297.73     41.28 o 
  -2  12  11       12.46       11.51     15.34 o 
  -1  12  11       21.54       25.95     19.40 o 
   0  12  11     1086.93     1193.53     82.86 o 
   1  12  11       17.47       11.05     15.08 o 
   2  12  11      190.90      109.90     26.45 o 
   3  12  11      260.31      265.23     36.38 o 
 -10  13  11      130.34      129.56     42.44 o 
  -9  13  11       34.46       30.62     14.66 o 
  -8  13  11      207.58      224.47     24.50 o 
  -7  13  11       80.31       60.92     19.04 o 
  -6  13  11        2.84       19.22     11.41 o 
  -5  13  11      125.83      118.65     17.55 o 
  -4  13  11        5.30       -0.39     15.28 o 
  -3  13  11      134.24      115.63     28.48 o 
  -2  13  11        4.24       10.10     17.28 o 
  -1  13  11      375.85      392.77     48.55 o 
   0  13  11       39.92       69.30     22.31 o 
   1  13  11      765.97      710.54     46.20 o 
   2  13  11        3.31       -9.70     16.35 o 
   3  13  11        2.03       -7.27     35.95 o 
  -9  14  11        1.36       -0.11     12.73 o 
  -8  14  11       39.65       31.16     13.11 o 
  -7  14  11      187.01      207.57     45.95 o 
  -6  14  11       61.45       42.92     29.05 o 
  -5  14  11      152.67      106.39     45.31 o 
  -4  14  11       83.38       47.77     22.20 o 
  -3  14  11      447.40      405.17     49.98 o 
  -2  14  11      681.60      690.05     55.53 o 
  -1  14  11      464.51      406.97     50.36 o 
   0  14  11       17.48       17.55     19.18 o 
   1  14  11      726.14      673.62     57.28 o 
   2  14  11      134.02       98.81     31.98 o 
   3  14  11      119.89      118.11     31.08 o 
  -9  15  11      103.53       72.65     17.31 o 
  -8  15  11        4.91       -3.36     11.53 o 
  -7  15  11       53.17       99.41     19.97 o 
  -6  15  11       10.63       -7.50     10.91 o 
  -5  15  11       29.26       29.74     12.99 o 
  -4  15  11      154.37      164.57     34.31 o 
  -3  15  11        1.85       -6.99     15.39 o 
  -2  15  11       14.15        0.05     18.05 o 
  -1  15  11       16.49       34.85     21.32 o 
   0  15  11       12.45       -9.48     16.52 o 
   1  15  11        5.29        0.64     16.05 o 
   2  15  11        0.28        5.39     21.25 o 
  -8  16  11        0.14        1.44     12.95 o 
  -7  16  11      245.27      196.91     25.80 o 
  -6  16  11      397.10      440.63     35.11 o 
  -5  16  11      425.50      388.48     31.63 o 
  -4  16  11        3.69       12.58     20.43 o 
  -3  16  11      458.79      519.15     59.10 o 
  -2  16  11      884.87      945.44     66.55 o 
  -1  16  11       48.23       78.07     27.70 o 
   0  16  11       72.34       42.31     26.04 o 
   1  16  11      137.22      106.14     48.14 o 
   2  16  11       13.97       13.76     24.57 o 
  -8  17  11      170.96      161.04     25.73 o 
  -7  17  11       45.09       41.78     17.06 o 
  -6  17  11        0.31        9.15     13.51 o 
  -5  17  11      139.94      123.83     20.57 o 
  -4  17  11       23.99       -1.20     16.53 o 
  -3  17  11       15.53       30.16     23.21 o 
  -2  17  11       15.08       28.96     23.03 o 
  -1  17  11      250.26      216.70     44.01 o 
   0  17  11      910.18      844.59     51.66 o 
   1  17  11      255.42      229.62     46.47 o 
  -7  18  11       43.52       25.70     16.19 o 
  -6  18  11      261.31      296.16     31.01 o 
  -5  18  11        0.81      -12.69     16.12 o 
  -4  18  11       53.10       71.09     30.76 o 
  -3  18  11      104.97       58.35     28.95 o 
  -2  18  11       17.61        1.30     19.04 o 
  -1  18  11      246.80      341.59     54.79 o 
   0  18  11      292.76      317.95     51.59 o 
   1  18  11        5.00       22.41     20.06 o 
  -6  19  11       16.89       -3.00     13.35 o 
  -5  19  11       94.65      118.26     29.64 o 
  -4  19  11        1.25        2.30     21.83 o 
  -3  19  11        7.73        6.20     22.33 o 
  -2  19  11      178.80      176.53     41.70 o 
  -1  19  11       72.60       34.34     26.57 o 
   0  19  11      264.40      317.23     53.38 o 
  -5  20  11      151.51      117.71     47.29 o 
  -4  20  11       83.18      106.81     36.22 o 
  -3  20  11       99.22       92.27     34.06 o 
  -2  20  11      504.35      637.25     73.09 o 
 -11   0  12       50.78      180.19     46.19 o 
 -10   0  12      104.28      161.89     26.47 o 
  -9   0  12       75.21       58.05     20.73 o 
  -8   0  12        4.81       -3.39     10.97 o 
  -7   0  12       27.28       35.53     14.86 o 
  -6   0  12      459.73      454.82     32.43 o 
  -5   0  12       26.44       14.96     10.27 o 
  -4   0  12      680.22      638.73     49.19 o 
  -3   0  12       92.63      101.11     15.44 o 
  -2   0  12        6.75       -7.11      7.11 o 
  -1   0  12       19.06       65.03     13.80 o 
   0   0  12       96.16      146.30     22.07 o 
   1   0  12        0.40       12.81     12.91 o 
   2   0  12      389.34      423.73     36.13 o 
   3   0  12      356.10      336.76     39.80 o 
   4   0  12     2192.93     2321.54    110.02 o 
 -11   1  12       11.41       22.96     12.72 o 
 -10   1  12        7.03       19.63     12.35 o 
  -9   1  12       10.98        3.33      9.95 o 
  -8   1  12       18.64       22.71     10.72 o 
  -7   1  12        6.55        6.25      8.58 o 
  -6   1  12       65.58       68.15     10.36 o 
  -5   1  12     2626.05     2648.72     42.37 o 
  -4   1  12      362.55      388.43     33.40 o 
  -3   1  12       53.93       63.92      8.94 o 
  -1   1  12      531.97      495.06     20.45 o 
   0   1  12       42.31       42.45      9.61 o 
   1   1  12       20.51       21.14      9.45 o 
   2   1  12       82.58       65.16     14.05 o 
   3   1  12       22.20       22.48     11.79 o 
   4   1  12      390.77      429.47     29.12 o 
 -11   2  12       30.69       23.85     13.30 o 
 -10   2  12        2.13        6.78     11.21 o 
  -9   2  12        1.10       22.53     11.31 o 
  -8   2  12       94.80       92.56     20.98 o 
  -7   2  12        5.55       13.41     13.02 o 
  -6   2  12      115.20       73.96     22.22 o 
  -5   2  12      924.87      962.29     33.54 o 
  -4   2  12     1634.34     1630.87     27.45 o 
  -3   2  12      512.68      587.45     24.57 o 
  -2   2  12      123.45      133.87     19.93 o 
  -1   2  12       41.01       42.24     14.03 o 
   0   2  12      425.00      385.28     20.48 o 
   1   2  12       86.02       73.07     12.86 o 
   2   2  12      230.23      233.39     22.80 o 
   3   2  12      163.60      139.82     18.54 o 
   4   2  12       36.45       53.55     14.98 o 
 -11   3  12        0.41       -6.64     10.86 o 
 -10   3  12      666.76      677.14     34.67 o 
  -9   3  12      161.65      158.83     34.25 o 
  -8   3  12      266.38      216.15     29.47 o 
  -7   3  12      258.66      277.50     22.60 o 
  -6   3  12      884.52      823.58     30.18 o 
  -5   3  12     1311.06     1253.23     56.69 o 
  -4   3  12      248.09      268.35     11.84 o 
  -3   3  12       79.94       64.88     12.65 o 
  -2   3  12      778.83      869.30     42.24 o 
   0   3  12       15.10       18.32     13.38 o 
   1   3  12        0.33        3.67     10.90 o 
   2   3  12        0.44       13.47     10.31 o 
   3   3  12      434.89      427.49     29.23 o 
   4   3  12       12.44       19.03     12.35 o 
 -11   4  12        1.76       17.86     13.63 o 
 -10   4  12       16.18       22.28     12.19 o 
  -9   4  12       90.40       97.72     17.47 o 
  -8   4  12      222.08      234.49     23.34 o 
  -7   4  12      103.69       96.18     14.23 o 
  -6   4  12      144.23      160.43     33.81 o 
  -5   4  12      585.63      725.37     58.15 o 
  -4   4  12      858.07      818.15     34.96 o 
  -3   4  12       47.45       62.60     19.58 o 
  -2   4  12     2383.29     2231.41     57.28 o 
  -1   4  12      242.05      293.12     31.99 o 
   0   4  12      239.62      203.80     20.32 o 
   1   4  12      353.62      342.03     23.27 o 
   2   4  12      109.80      129.29     16.42 o 
   3   4  12        4.38       11.61     20.06 o 
   4   4  12      440.61      422.56     28.43 o 
 -11   5  12        5.16       -2.36     12.15 o 
 -10   5  12      153.66      147.32     20.97 o 
  -9   5  12      267.80      229.92     27.61 o 
  -8   5  12        3.20       -4.21      8.90 o 
  -7   5  12      635.34      565.57     27.85 o 
  -6   5  12      157.04      193.98     18.02 o 
  -5   5  12      258.95      228.05     16.28 o 
  -4   5  12     3358.99     3319.82     98.48 o 
  -3   5  12      709.37      816.47     90.52 o 
  -2   5  12        7.14       20.25     10.33 o 
  -1   5  12       63.87       77.98     18.95 o 
   0   5  12       48.83       55.92     10.06 o 
   1   5  12       12.32       14.24      9.51 o 
   2   5  12        9.53       17.53     10.11 o 
   3   5  12       12.77       27.49     12.67 o 
   4   5  12       59.48       44.22     14.26 o 
 -11   6  12      182.97      179.29     44.05 o 
 -10   6  12       17.92       17.30     11.97 o 
  -9   6  12      105.06      125.57     18.21 o 
  -8   6  12        6.65       18.44     11.10 o 
  -7   6  12      355.18      331.84     49.95 o 
  -6   6  12      108.35      115.05     14.80 o 
  -5   6  12        0.86       17.20      8.71 o 
  -4   6  12       21.20       48.92     16.00 o 
  -3   6  12      406.07      419.07     34.34 o 
  -2   6  12       72.65       47.35     16.67 o 
  -1   6  12      124.87       75.44     19.68 o 
   0   6  12       12.58       36.32     23.85 o 
   1   6  12        7.71       12.11     14.21 o 
   2   6  12       15.51       25.20     11.23 o 
   3   6  12        7.51       20.25     12.01 o 
   4   6  12       15.04       24.71     13.19 o 
 -11   7  12      115.64      150.53     27.67 o 
 -10   7  12      178.82      167.26     21.88 o 
  -9   7  12      432.04      465.45     31.42 o 
  -8   7  12      200.90      225.90     23.72 o 
  -7   7  12        5.90       10.71      9.59 o 
  -6   7  12        0.14        3.83      8.30 o 
  -5   7  12      814.03      809.49     28.08 o 
  -4   7  12      210.09      193.81     29.12 o 
  -3   7  12       53.14       39.08     16.32 o 
  -2   7  12        0.66       29.69     14.38 o 
  -1   7  12        4.68        3.95     11.71 o 
   0   7  12      369.34      358.34     20.71 o 
   1   7  12      165.72      200.69     17.98 o 
   2   7  12      200.62      191.99     19.78 o 
   3   7  12      500.07      479.16     59.75 o 
   4   7  12       19.52       23.76     14.46 o 
 -10   8  12      114.03      123.60     19.54 o 
  -9   8  12        1.84        8.54     11.06 o 
  -8   8  12      183.99      180.62     21.65 o 
  -7   8  12       68.63       76.51     14.35 o 
  -6   8  12        0.08        8.76      8.46 o 
  -5   8  12       91.86      121.85     26.03 o 
  -4   8  12      159.71      184.96     29.84 o 
  -3   8  12      545.63      541.20     41.62 o 
  -2   8  12     1289.25     1224.27     61.28 o 
  -1   8  12       57.86       31.45     16.54 o 
   0   8  12       31.44       21.49     16.66 o 
   1   8  12      162.38      188.15     25.29 o 
   2   8  12        3.49       25.40     14.51 o 
   3   8  12      236.41      235.55     23.46 o 
 -10   9  12       27.24       25.52     17.59 o 
  -9   9  12        1.56       -9.97      9.97 o 
  -8   9  12      109.63       97.85     33.54 o 
  -7   9  12        5.33        4.37      9.85 o 
  -6   9  12       14.04       10.13      9.47 o 
  -5   9  12      379.32      343.98     21.33 o 
  -4   9  12      394.70      294.95     37.71 o 
  -3   9  12      114.13      109.94     24.09 o 
  -2   9  12      235.06      239.62     33.85 o 
  -1   9  12        2.21       14.52     15.17 o 
   0   9  12      196.88      201.26     26.79 o 
   1   9  12      524.43      526.91     26.30 o 
   2   9  12       41.71       40.59     16.76 o 
   3   9  12        2.79        2.20     11.98 o 
 -10  10  12      134.92      133.90     22.74 o 
  -9  10  12       96.30      131.44     19.07 o 
  -8  10  12       79.76       47.92     15.00 o 
  -7  10  12      219.29      262.98     24.97 o 
  -6  10  12       94.73      116.71     16.90 o 
  -5  10  12      105.80      126.12     15.18 o 
  -4  10  12      117.82      119.09     25.92 o 
  -3  10  12      691.39      719.22     50.49 o 
  -2  10  12      288.41      359.23     41.96 o 
  -1  10  12       91.24       66.92     22.09 o 
   0  10  12       47.88       74.26     27.58 o 
   1  10  12      155.09      110.53     23.58 o 
   2  10  12      885.49      869.69     49.04 o 
   3  10  12      280.49      362.73     34.46 o 
 -10  11  12      120.32      126.50     20.63 o 
  -9  11  12      189.33      198.65     23.47 o 
  -8  11  12       86.45      107.44     19.17 o 
  -7  11  12       36.96       35.30     13.04 o 
  -6  11  12       27.26       34.95     12.03 o 
  -5  11  12      393.69      428.78     25.48 o 
  -4  11  12       39.23       31.66      9.84 o 
  -3  11  12        7.05       -5.23     12.99 o 
  -2  11  12       31.63       22.50     16.38 o 
  -1  11  12        8.52       26.30     28.11 o 
   0  11  12       11.66       13.72     15.41 o 
   1  11  12       96.20      120.73     25.08 o 
   2  11  12       12.34       31.36     20.33 o 
   3  11  12      100.65       60.20     26.67 o 
  -9  12  12      315.07      363.93     32.38 o 
  -8  12  12        2.23       -3.66     11.13 o 
  -7  12  12        4.37        7.42     11.22 o 
  -6  12  12      138.39      146.07     18.96 o 
  -5  12  12       11.72        4.79      8.76 o 
  -4  12  12      404.30      341.70     22.07 o 
  -3  12  12       64.31       88.84     25.49 o 
  -2  12  12       63.87       32.87     18.89 o 
  -1  12  12       42.48       42.15     22.44 o 
   0  12  12      115.34      147.28     33.40 o 
   1  12  12       30.84       42.71     21.10 o 
   2  12  12       32.09       19.94     32.43 o 
  -9  13  12       64.88       75.16     18.05 o 
  -8  13  12      268.99      320.73     34.43 o 
  -7  13  12       59.01       70.95     16.81 o 
  -6  13  12       43.44       47.74     28.71 o 
  -5  13  12      131.03      165.12     19.52 o 
  -4  13  12        4.55        8.31      9.58 o 
  -3  13  12        2.26        3.40     16.05 o 
  -2  13  12      164.74      128.17     31.08 o 
  -1  13  12       43.75       47.67     24.40 o 
   0  13  12      428.46      425.34     52.43 o 
   1  13  12      390.12      411.45     53.89 o 
   2  13  12       29.25       -0.63     25.08 o 
  -8  14  12      501.38      591.63     54.34 o 
  -7  14  12      327.53      415.29     33.65 o 
  -6  14  12       20.87       11.75     15.04 o 
  -5  14  12      340.60      369.45     26.70 o 
  -4  14  12       13.58       50.34     21.57 o 
  -3  14  12       26.19        1.18     17.24 o 
  -2  14  12      209.05      243.60     40.86 o 
  -1  14  12        5.34        0.59     18.13 o 
   0  14  12      348.20      406.74     51.79 o 
   1  14  12       12.63       33.18     23.61 o 
  -8  15  12       74.71       44.60     17.75 o 
  -7  15  12      204.17      213.05     28.63 o 
  -6  15  12       87.87       84.70     18.10 o 
  -5  15  12       45.60       39.21     13.61 o 
  -4  15  12        3.61       14.32     19.80 o 
  -3  15  12       47.35       47.38     23.70 o 
  -2  15  12      250.42      278.46     44.04 o 
  -1  15  12       71.53       86.10     28.57 o 
   0  15  12        0.80        5.68     18.85 o 
   1  15  12      107.15      120.73     34.45 o 
  -7  16  12        6.04        5.23     13.94 o 
  -6  16  12      181.27      159.86     32.08 o 
  -5  16  12       48.02       62.38     16.13 o 
  -4  16  12      155.33      167.44     37.63 o 
  -3  16  12       39.27       19.42     20.23 o 
  -2  16  12        5.92       11.75     20.04 o 
  -1  16  12      133.06      162.21     38.19 o 
   0  16  12        5.10      -11.40     17.77 o 
  -6  17  12      360.96      367.19     33.40 o 
  -5  17  12       19.56       37.30     15.23 o 
  -4  17  12        9.11        6.70     22.25 o 
  -3  17  12      267.56      377.05     55.30 o 
  -2  17  12      264.27      272.06     47.33 o 
  -1  17  12        0.67       18.49     22.54 o 
   0  17  12       55.38       21.57     24.22 o 
  -5  18  12      375.52      393.55     33.33 o 
  -4  18  12      657.51      758.43     66.07 o 
  -3  18  12       85.08       75.28     30.08 o 
  -2  18  12      182.80      226.90     45.11 o 
 -11   1  13       10.87       19.57     14.15 o 
 -10   1  13     1393.18     1418.41     53.53 o 
  -9   1  13        2.71        0.54      9.76 o 
  -8   1  13      207.05      191.41     20.90 o 
  -7   1  13        2.24       13.07      9.66 o 
  -6   1  13       17.97       21.20      9.17 o 
  -5   1  13      178.37      208.56     17.04 o 
  -4   1  13       86.02       81.22     11.00 o 
  -3   1  13      128.16      160.75     13.45 o 
  -2   1  13       54.38       36.44      9.95 o 
  -1   1  13      443.99      484.38     48.73 o 
   0   1  13       27.42       43.87     10.74 o 
   1   1  13      361.37      384.81     31.68 o 
   2   1  13       11.47       16.55     11.46 o 
   3   1  13       10.17       19.29     15.53 o 
 -10   2  13       66.40       47.33     20.03 o 
  -9   2  13        0.39        6.65     10.46 o 
  -8   2  13       43.45       72.69     16.09 o 
  -7   2  13      206.16      206.88     27.51 o 
  -6   2  13       49.47       55.96     13.00 o 
  -5   2  13      224.32      215.67     17.21 o 
  -4   2  13      394.41      400.63     43.10 o 
  -3   2  13      120.16      115.79     19.35 o 
  -2   2  13     2811.38     2661.92     78.37 o 
  -1   2  13      211.91      202.03     26.30 o 
   0   2  13      611.32      597.51     25.45 o 
   1   2  13        0.82       -2.55      8.82 o 
   2   2  13      202.86      206.19     25.03 o 
   3   2  13      163.22      140.09     18.88 o 
 -10   3  13      438.31      429.89     34.79 o 
  -9   3  13      258.39      259.85     25.96 o 
  -8   3  13      149.74      168.85     56.76 o 
  -7   3  13      296.80      323.21     22.90 o 
  -6   3  13       52.44       39.15     10.21 o 
  -5   3  13     1094.30     1021.91     31.04 o 
  -4   3  13       12.18       15.86     13.06 o 
  -3   3  13      509.31      442.92     32.05 o 
  -2   3  13      105.86       84.65     19.25 o 
  -1   3  13        0.38        1.50     10.90 o 
   0   3  13       25.33       11.44     14.81 o 
   1   3  13        7.19       15.95     10.22 o 
   2   3  13      115.00      136.08     20.06 o 
   3   3  13        0.82        1.68     10.92 o 
 -10   4  13       39.62       34.13     14.36 o 
  -9   4  13       15.34       25.68     13.01 o 
  -8   4  13       78.98       81.84     15.12 o 
  -7   4  13      368.84      363.85     26.05 o 
  -6   4  13      145.18      138.21     24.12 o 
  -5   4  13       61.91       44.40      9.62 o 
  -4   4  13      363.66      386.80     32.55 o 
  -3   4  13      552.89      455.70     34.00 o 
  -2   4  13       35.10       20.80     13.31 o 
  -1   4  13        7.75       -0.28     10.93 o 
   0   4  13      137.72       88.11     17.71 o 
   1   4  13       46.65       33.40     14.71 o 
   2   4  13       98.35       89.09     30.23 o 
   3   4  13        5.62       -2.10     10.27 o 
 -10   5  13        1.00       -1.93     11.66 o 
  -9   5  13       56.87       68.54     16.00 o 
  -8   5  13      257.29      271.79     38.40 o 
  -7   5  13       98.55      118.87     31.50 o 
  -6   5  13      444.99      395.28     21.67 o 
  -5   5  13       92.37       99.45     12.06 o 
  -4   5  13       31.22       36.11     15.59 o 
  -3   5  13      425.96      423.35     33.98 o 
  -2   5  13      600.19      605.60     40.78 o 
  -1   5  13       47.61       41.46     17.54 o 
   0   5  13      570.34      518.19     44.45 o 
   1   5  13       18.97       26.07     10.21 o 
   2   5  13      243.14      260.34     22.81 o 
   3   5  13      144.62      134.20     19.76 o 
 -10   6  13        8.33       33.92     14.59 o 
  -9   6  13      280.26      264.66     26.63 o 
  -8   6  13        1.01       14.08     10.10 o 
  -7   6  13      533.05      564.85     38.96 o 
  -6   6  13       55.49       57.06     21.22 o 
  -5   6  13        2.45       13.08     13.66 o 
  -4   6  13      218.41      264.00     32.66 o 
  -3   6  13       53.53       79.62     20.10 o 
  -2   6  13       97.21       99.32     22.44 o 
  -1   6  13        1.96       -2.03     11.97 o 
   0   6  13      559.72      583.03     41.40 o 
   1   6  13        4.32        4.66     10.53 o 
   2   6  13      363.29      366.98     44.25 o 
   3   6  13        8.66        7.72     11.79 o 
 -10   7  13        0.67        4.71     12.52 o 
  -9   7  13       77.03       58.30     16.20 o 
  -8   7  13       34.97       34.62     13.22 o 
  -7   7  13       25.27       11.60      9.66 o 
  -6   7  13      253.15      199.67     20.98 o 
  -5   7  13      394.49      490.11     40.50 o 
  -4   7  13      326.03      375.51     40.63 o 
  -3   7  13      387.06      427.03     43.09 o 
  -2   7  13      185.62      179.06     29.50 o 
  -1   7  13        3.93       -1.23     12.10 o 
   0   7  13      227.26      256.84     19.44 o 
   1   7  13        2.00        4.87      9.52 o 
   2   7  13        5.45        7.14     10.31 o 
 -10   8  13      220.60      189.00     25.04 o 
  -9   8  13       43.21       63.42     16.45 o 
  -8   8  13       22.26       15.10     11.35 o 
  -7   8  13      331.90      282.98     24.30 o 
  -6   8  13       81.57       94.06     14.05 o 
  -5   8  13     1111.65     1148.06     62.25 o 
  -4   8  13      604.81      548.25     43.02 o 
  -3   8  13      600.91      549.72     43.41 o 
  -2   8  13       86.66       63.28     20.55 o 
  -1   8  13       25.94       18.70     15.68 o 
   0   8  13      859.20      826.54     71.08 o 
   1   8  13        7.00        3.14      9.17 o 
   2   8  13      139.60      113.88     17.16 o 
  -9   9  13       74.83       75.07     18.16 o 
  -8   9  13      624.27      651.24     34.60 o 
  -7   9  13      372.12      373.19     51.54 o 
  -6   9  13       29.12       25.03     10.41 o 
  -5   9  13      134.29       70.16     23.31 o 
  -4   9  13        5.77       -4.22     14.15 o 
  -3   9  13      531.09      576.52     45.74 o 
  -2   9  13      519.70      522.30     43.93 o 
  -1   9  13      559.10      550.11     45.29 o 
   0   9  13       25.59       38.47     17.32 o 
   1   9  13        7.41       20.78     35.05 o 
   2   9  13       57.70       39.21     13.63 o 
  -9  10  13       17.52        1.90     12.81 o 
  -8  10  13       18.40       14.94     11.96 o 
  -7  10  13       10.33       34.17     12.80 o 
  -6  10  13       71.09       58.68     33.95 o 
  -5  10  13       31.15       45.12     10.57 o 
  -4  10  13      123.37      160.66     30.23 o 
  -3  10  13      252.73      278.35     38.26 o 
  -2  10  13        1.97       -3.16     14.98 o 
  -1  10  13       15.27        5.39     13.11 o 
   0  10  13       44.52       70.08     20.08 o 
   1  10  13        1.96       -4.73     18.08 o 
   2  10  13       20.89       19.92     50.22 o 
  -9  11  13        8.86       20.91     14.47 o 
  -8  11  13      171.84      194.78     35.62 o 
  -7  11  13       19.43       10.82     12.75 o 
  -6  11  13      148.29      129.19     17.52 o 
  -5  11  13       61.94       66.00     12.80 o 
  -4  11  13       16.99       -9.03     13.94 o 
  -3  11  13     1683.87     1819.92     84.47 o 
  -2  11  13      655.34      720.13     53.71 o 
  -1  11  13        1.58       -1.09     15.29 o 
   0  11  13      291.68      365.71     37.61 o 
   1  11  13      203.20      183.88     30.57 o 
  -8  12  13      103.41      121.37     20.75 o 
  -7  12  13       18.68       25.45     12.92 o 
  -6  12  13       75.88       55.57     35.11 o 
  -5  12  13      715.10      746.19     31.11 o 
  -4  12  13        9.20        3.85     17.58 o 
  -3  12  13      792.34      807.11     58.37 o 
  -2  12  13       20.94       29.85     21.23 o 
  -1  12  13       12.13        5.07     16.08 o 
   0  12  13      533.55      533.96     58.16 o 
   1  12  13      466.81      425.54     53.99 o 
  -8  13  13       19.92       24.49     14.81 o 
  -7  13  13      110.34      122.79     19.64 o 
  -6  13  13       14.26       23.61     12.22 o 
  -5  13  13      707.60      740.62     36.17 o 
  -4  13  13       23.84       10.88     18.46 o 
  -3  13  13       23.89        7.80     18.89 o 
  -2  13  13      163.78      188.58     36.96 o 
  -1  13  13      215.17      227.64     39.71 o 
   0  13  13       16.16       27.92     21.56 o 
  -7  14  13       23.37       27.24     13.50 o 
  -6  14  13       28.50       23.57     12.98 o 
  -5  14  13        0.25        2.85     10.12 o 
  -4  14  13       25.66       42.35     11.95 o 
  -3  14  13      538.36      659.90     66.28 o 
  -2  14  13       49.78       63.65     27.29 o 
  -1  14  13       44.18        9.80     19.61 o 
   0  14  13       89.82       45.23     27.14 o 
  -7  15  13      366.86      445.13     35.38 o 
  -6  15  13      281.13      254.82     26.51 o 
  -5  15  13       32.09       19.80     12.29 o 
  -4  15  13       15.02        7.72     10.66 o 
  -3  15  13      169.72      148.34     36.13 o 
  -2  15  13      443.48      501.92     60.31 o 
  -1  15  13      326.43      341.17     51.49 o 
  -6  16  13      196.09      262.95     27.10 o 
  -5  16  13       62.28       87.09     17.73 o 
  -4  16  13        0.26       16.44     11.75 o 
  -3  16  13      104.51      152.42     37.32 o 
  -2  16  13       30.85       48.68     26.66 o 
 -10   0  14      168.90      168.51     32.98 o 
  -9   0  14       49.93       64.71     21.88 o 
  -8   0  14      136.79      163.29     27.82 o 
  -7   0  14        0.30       18.94     13.87 o 
  -6   0  14      107.83      108.26     20.03 o 
  -5   0  14       62.39       70.63     17.21 o 
  -4   0  14        0.03       -1.97      9.22 o 
  -3   0  14      190.56      182.38     21.33 o 
  -2   0  14      118.07      110.23     18.09 o 
  -1   0  14      221.19      188.27     23.91 o 
   0   0  14      168.39      223.50     27.98 o 
   1   0  14       19.36       23.94     16.12 o 
   2   0  14      167.39      209.21     33.00 o 
 -10   1  14      106.63      102.53     23.64 o 
  -9   1  14      139.98      171.61     21.47 o 
  -8   1  14       37.22       50.53     13.53 o 
  -7   1  14       81.16       95.11     14.64 o 
  -6   1  14        6.21        1.91      7.87 o 
  -5   1  14       17.60       18.30      8.14 o 
  -4   1  14      296.52      344.57     21.96 o 
  -3   1  14       37.00       29.35      7.86 o 
  -2   1  14        1.45       -1.93      6.88 o 
  -1   1  14       70.09       65.37     11.29 o 
   0   1  14       11.85       27.26     10.48 o 
   1   1  14      388.46      420.03     28.69 o 
   2   1  14        8.10       24.26     12.21 o 
 -10   2  14      109.31      115.17     19.97 o 
  -9   2  14      323.13      326.82     61.42 o 
  -8   2  14      200.28      159.74     19.53 o 
  -7   2  14       89.29       51.64     12.37 o 
  -6   2  14      134.78      131.56     37.01 o 
  -5   2  14      265.21      252.36     18.71 o 
  -4   2  14      481.39      523.18     34.19 o 
  -3   2  14       19.54       41.77     13.75 o 
  -2   2  14       12.70        8.52     12.76 o 
  -1   2  14      111.57      111.96     13.50 o 
   0   2  14       74.67       71.35     17.11 o 
   1   2  14       18.38       38.08     12.03 o 
   2   2  14       12.34       21.36     11.69 o 
 -10   3  14        9.30        4.85     12.31 o 
  -9   3  14       62.79       74.25     15.99 o 
  -8   3  14      578.23      712.79     54.12 o 
  -7   3  14      100.18       99.06     14.83 o 
  -6   3  14       36.31       80.41     12.54 o 
  -5   3  14      316.37      319.85     30.02 o 
  -4   3  14        0.09       23.48     12.98 o 
  -3   3  14      107.62      142.42     23.03 o 
  -2   3  14      267.82      244.89     29.50 o 
  -1   3  14       30.07       36.77      9.63 o 
   0   3  14       10.76       59.63     12.25 o 
   1   3  14       76.99      116.07     17.05 o 
   2   3  14       12.96       26.45     13.04 o 
 -10   4  14       62.99       43.96     14.43 o 
  -9   4  14       90.38       76.46     16.60 o 
  -8   4  14        0.31       24.86     12.49 o 
  -7   4  14      243.30      256.02     21.80 o 
  -6   4  14      260.56      233.27     19.33 o 
  -5   4  14       30.13       15.65     13.75 o 
  -4   4  14       19.62       34.91     15.44 o 
  -3   4  14      203.85      191.79     26.68 o 
  -2   4  14      113.91      171.68     26.04 o 
  -1   4  14      574.00      536.62     39.95 o 
   0   4  14      519.21      507.60     25.85 o 
   1   4  14        3.07        1.73      9.81 o 
  -9   5  14        3.97        8.60     11.49 o 
  -8   5  14        1.10        8.65     10.13 o 
  -7   5  14        2.83       -0.98      8.27 o 
  -6   5  14      450.75      428.40     22.56 o 
  -5   5  14      138.41      140.89     25.52 o 
  -4   5  14      209.19      202.44     28.72 o 
  -3   5  14      109.91      107.30     22.60 o 
  -2   5  14        4.42       25.06     15.65 o 
  -1   5  14       74.06       82.36     22.06 o 
   0   5  14       57.65       46.09     12.36 o 
   1   5  14       78.21       97.03     14.88 o 
  -9   6  14      205.70      210.78     24.54 o 
  -8   6  14      116.60      104.09     17.10 o 
  -7   6  14       94.71      135.89     16.90 o 
  -6   6  14      256.74      273.20     19.38 o 
  -5   6  14      255.94      197.23     30.18 o 
  -4   6  14       25.34       16.86     14.09 o 
  -3   6  14       72.44       70.14     20.04 o 
  -2   6  14       21.55       34.03     17.71 o 
  -1   6  14      108.09      110.64     24.95 o 
   0   6  14      180.99      179.72     30.66 o 
   1   6  14       55.96       79.07     33.33 o 
  -9   7  14       29.59       16.16     12.47 o 
  -8   7  14       72.91       56.62     14.20 o 
  -7   7  14        4.78       22.51      9.88 o 
  -6   7  14      175.03      197.82     17.68 o 
  -5   7  14     1071.92     1216.74     63.34 o 
  -4   7  14      106.39      140.14     26.01 o 
  -3   7  14       24.47       87.27     22.23 o 
  -2   7  14       98.02       60.36     21.56 o 
  -1   7  14      242.84      282.73     38.04 o 
   0   7  14       36.63       42.11     19.61 o 
   1   7  14       63.47       73.60     13.84 o 
  -9   8  14      307.61      347.32     30.87 o 
  -8   8  14      183.57      189.39     22.40 o 
  -7   8  14      127.10      117.01     16.46 o 
  -6   8  14       62.04       49.98     16.67 o 
  -5   8  14        9.66       17.64     15.45 o 
  -4   8  14      522.56      595.95     46.39 o 
  -3   8  14       80.53       89.83     23.90 o 
  -2   8  14       17.63       36.82     18.50 o 
  -1   8  14       36.26       13.97     16.40 o 
   0   8  14        3.61       89.26     42.62 o 
   1   8  14      194.37      248.39     29.67 o 
  -8   9  14       23.36       43.23     13.56 o 
  -7   9  14      236.95      292.66     24.59 o 
  -6   9  14       46.90       24.54     10.41 o 
  -5   9  14        2.04       12.42     15.19 o 
  -4   9  14        0.09        9.22     14.75 o 
  -3   9  14      283.25      301.33     39.61 o 
  -2   9  14        0.40        0.57     14.57 o 
  -1   9  14      250.66      276.38     39.01 o 
   0   9  14      165.49      169.14     27.19 o 
  -8  10  14      193.58      219.48     24.73 o 
  -7  10  14      300.29      286.55     24.95 o 
  -6  10  14        3.05       -4.47     11.83 o 
  -5  10  14      151.76      186.76     34.45 o 
  -4  10  14       58.02       66.25     23.50 o 
  -3  10  14      195.27      193.21     33.44 o 
  -2  10  14        0.07       17.90     17.29 o 
  -1  10  14        0.44       38.20     20.12 o 
   0  10  14       37.33       82.82     22.81 o 
  -8  11  14      699.17      832.77     63.78 o 
  -7  11  14      174.64      158.84     20.28 o 
  -6  11  14       22.86       12.68     10.24 o 
  -5  11  14       69.96       58.29     22.77 o 
  -4  11  14       31.17       20.00     18.19 o 
  -3  11  14        0.48        5.92     15.50 o 
  -2  11  14       17.09        3.55     17.08 o 
  -1  11  14       67.14      108.43     28.46 o 
   0  11  14        1.29       51.47     23.34 o 
  -7  12  14       86.85      100.35     17.22 o 
  -6  12  14        3.31       14.87     10.56 o 
  -5  12  14      145.46      166.45     34.37 o 
  -4  12  14       17.78       24.66     20.32 o 
  -3  12  14       11.14       28.13     20.38 o 
  -2  12  14       41.47       69.68     25.58 o 
  -1  12  14      269.09      320.42     46.34 o 
  -6  13  14       14.56       43.59     24.81 o 
  -5  13  14      416.06      594.51     62.17 o 
  -4  13  14       36.10       49.30     24.21 o 
  -3  13  14      127.96      200.71     38.06 o 
  -2  13  14      226.03      234.71     42.05 o 
  -5  14  14       20.31       45.43     12.34 o 
  -4  14  14      340.16      410.14     54.89 o 
  -3  14  14      248.05      383.65     52.87 o 
  -9   1  15      175.20      188.42     22.71 o 
  -8   1  15       95.14      138.70     18.71 o 
  -7   1  15      370.31      446.18     25.31 o 
  -6   1  15      129.25      157.43     20.64 o 
  -5   1  15      122.49      138.79     15.77 o 
  -4   1  15       37.82       45.19      9.71 o 
  -3   1  15       73.94       51.15     15.67 o 
  -2   1  15      582.64      633.91     28.02 o 
  -1   1  15       13.35        6.61      8.57 o 
   0   1  15       98.42       57.67     25.47 o 
  -9   2  15        0.55       -0.02     11.38 o 
  -8   2  15        5.81        1.01     11.01 o 
  -7   2  15        1.59       -0.66      9.02 o 
  -6   2  15        5.60        0.43      7.69 o 
  -5   2  15      233.79      291.43     37.38 o 
  -4   2  15      350.71      350.65     33.85 o 
  -3   2  15       13.43       -4.91     10.96 o 
  -2   2  15       32.23       31.37     15.47 o 
  -1   2  15      456.23      414.98     21.72 o 
   0   2  15        0.14        2.95      9.67 o 
  -9   3  15       17.96       11.61     11.79 o 
  -8   3  15        3.37        1.72      9.77 o 
  -7   3  15      156.19      179.03     19.28 o 
  -6   3  15       15.58       30.73     10.17 o 
  -5   3  15      225.85      284.14     31.96 o 
  -4   3  15      353.32      330.08     33.78 o 
  -3   3  15       31.28       18.77     12.58 o 
  -2   3  15      218.22      305.82     33.61 o 
  -1   3  15       59.21       56.29     18.79 o 
   0   3  15      246.81      253.03     21.33 o 
  -8   4  15        6.32       11.45     11.06 o 
  -7   4  15       41.45       48.09     12.36 o 
  -6   4  15      117.84      143.49     15.70 o 
  -5   4  15       45.57       30.95     15.91 o 
  -4   4  15        0.00        3.76     12.00 o 
  -3   4  15        3.69       16.16     14.32 o 
  -2   4  15       10.33       -3.48     13.11 o 
  -1   4  15       13.17       16.91     15.42 o 
   0   4  15      113.40      139.67     16.68 o 
  -8   5  15        4.10        4.67     10.18 o 
  -7   5  15      161.38      188.24     19.47 o 
  -6   5  15       17.11       13.73     15.58 o 
  -5   5  15       63.67       73.75     20.33 o 
  -4   5  15        8.32        1.79     13.76 o 
  -3   5  15        9.74       21.41     15.06 o 
  -2   5  15       98.69       76.67     21.30 o 
  -1   5  15        0.18       12.08     13.70 o 
   0   5  15       20.03       -1.21     16.01 o 
  -8   6  15       33.46       35.33     14.73 o 
  -7   6  15        2.15       -6.11      8.67 o 
  -6   6  15       96.44      127.46     27.33 o 
  -5   6  15       14.49       10.29     15.24 o 
  -4   6  15        0.03        8.21     13.01 o 
  -3   6  15       14.19       16.32     15.66 o 
  -2   6  15        2.23       11.28     15.49 o 
  -1   6  15      344.20      461.26     47.55 o 
  -8   7  15       31.20       25.83     11.86 o 
  -7   7  15      119.10      134.42     16.97 o 
  -6   7  15      271.70      306.47     39.99 o 
  -5   7  15       74.01       58.04     20.11 o 
  -4   7  15        6.74       17.50     16.24 o 
  -3   7  15      228.94      193.59     32.02 o 
  -2   7  15       48.80       45.80     20.13 o 
  -1   7  15      115.28      149.25     29.43 o 
  -7   8  15        7.57       -7.06      8.83 o 
  -6   8  15        0.01        0.90     14.51 o 
  -5   8  15      206.81      237.94     35.80 o 
  -4   8  15       85.74      118.73     27.72 o 
  -3   8  15       46.00       65.00     22.19 o 
  -2   8  15      463.75      491.45     50.65 o 
  -1   8  15      105.40       83.35     25.22 o 
  -7   9  15       72.86       68.82     13.61 o 
  -6   9  15      169.44      238.96     37.96 o 
  -5   9  15        8.67        2.87     15.96 o 
  -4   9  15       61.24       63.29     24.69 o 
  -3   9  15     1525.30     1717.62     81.56 o 
  -2   9  15        4.40       -3.45     14.11 o 
  -6  10  15      117.37      121.48     29.46 o 
  -5  10  15       21.80       25.74     19.36 o 
  -4  10  15       15.51        3.25     15.97 o 
  -3  10  15       92.96       87.40     24.74 o 
  -2  10  15        1.15       -9.49     16.16 o 
  -5  11  15       28.48       53.57     23.26 o 
  -4  11  15       56.85       44.50     21.61 o 
  -7   0  16      238.22      283.09     32.52 o 
  -6   0  16      240.29      341.53     33.42 o 
  -5   0  16      333.89      313.96     30.54 o 
  -4   0  16      265.84      346.96     27.37 o 
  -3   0  16       10.43       18.88     11.93 o 
  -2   0  16      289.24      310.64     29.47 o 
  -7   1  16      152.57      202.55     20.16 o 
  -6   1  16        1.76        4.91      8.51 o 
  -5   1  16      244.03      303.40     19.80 o 
  -4   1  16        0.70       -1.24     12.24 o 
  -3   1  16        0.44        4.59     11.68 o 
  -2   1  16       87.18      105.34     20.29 o 
  -7   2  16        6.03       18.42     10.35 o 
  -6   2  16       38.11       51.05     11.84 o 
  -5   2  16      232.18      329.32     34.40 o 
  -4   2  16      154.54      225.89     28.29 o 
  -3   2  16        0.35       -1.22     11.97 o 
  -6   3  16        5.91       12.99      8.87 o 
  -5   3  16       11.06       44.15     18.10 o 
  -4   3  16      358.19      353.74     36.07 o 
  -3   3  16      119.75      210.53     28.25 o 
  -6   4  16        0.72       -8.34     12.86 o 
  -5   4  16       41.77       50.20     18.99 o 
  -4   4  16        4.45        7.23     12.91 o 
  -3   4  16       35.79       23.88     15.57 o 
  -6   5  16       20.11        9.82     15.54 o 
  -5   5  16        5.17        8.21     15.58 o 
  -4   5  16      165.10      156.15     28.41 o 
  -3   5  16       39.20       46.34     19.05 o 
  -5   6  16        3.92      -12.50     12.50 o 
  -4   6  16        0.18       18.25     15.26 o 
                                                 
